# Supplementary material for: Time-calibrated phylogenetic and chromosomal mobilome analyses of Staphylococcus aureus CC398 reveal geographical and host-related evolution
Source: Nat Commun. 2024 Jul 1;15:5526. doi: 10.1038/s41467-024-49644-9 (PMC11217367; doi:10.1038/s41467-024-49644-9)
Supplement: Supplementary file 4 — Supplementary Data 1 [file 41467_2024_49644_MOESM4_ESM.xlsx]

## Sheet: Supp. Table 1
												SCCmec			SaPI
Strain name	Accesion_number/Bioproject	Country	Host	Isolation date	ST	cluster	phylogroup	lineage	sub-lineage	spa type	MRSA	IV	V	other	SaPIpig1	SaPIpig2	SaPI-others	Tn916	blaZ/blaPC1	aac(6')-aph(2'')	aph(2'')-I	aph(3')-III	aadD	ant(6)	ant(9)	spd	spw	cfr	str	bleO	vgaA	vgaC	vgaE	lnuA	lnuB	lnuG	lsaE	ermA	ermB	ermC	erm54	ermT	fexA	fexB	cat	fosB	tetM	tetK	tetL
19RC013M	SRR11109845	Italy	Pig	2018	398	c6	EP4	L3		t034	yes		V					yes	blaPC1						ant(9)-Ia				str						lnu(B)		lsa(E)										tet(M)	tet(K)
32RC002M	SRR9200081	Italy	Pig	2018	398	c6	EP4	L3		t034	yes		V			SaPIpig2		yes	blaPC1						ant(9)-Ia										lnu(B)		lsa(E)			erm(C)							tet(M)	tet(K)
11	SRR2962722	Italy	Human	2009	398	c6	EP4	L5		t1939	yes	IV			SaPIpig1			yes													vga(A)																tet(M)
55-100-027	ERR1991995	Denmark	Pig	2014	398	c6	EP4	L3		t034	yes		V					yes	blaPC1						ant(9)-Ia										lnu(B)		lsa(E)										tet(M)	tet(K)
55-100-066	ERR1992032	Denmark	Pig	2014	398	c6	EP4	L3		t034	yes		V		SaPIpig1			yes	blaPC1						ant(9)-Ia										lnu(B)		lsa(E)										tet(M)	tet(K)
55-100-070	ERR1992035	Denmark	Pig	2014	398	c6	EP4	L3		t034	yes		V		SaPIpig1			yes	blaPC1						ant(9)-Ia										lnu(B)		lsa(E)										tet(M)	tet(K)
GDA3SA04	GCA_024588975.1	China	Pig	2021	398	c6	AAP			t1250	yes			IX		SaPIpig2		yes	blaPC1	aac(6')-aph(2'')			aadD	ant(6)-Ia			spw								lnu(B)		lsa(E)			erm(C)		erm(T)	fexA				tet(M)		tet(L)
M3450	GCA_900251395.1	Denmark	Human	2014	398	c6	EP4	L3		t034	yes		V					yes	blaPC1						ant(9)-Ia										lnu(B)		lsa(E)										tet(M)	tet(K)
195	SRR2962711	Italy	Human	2010	398	c6	EP4	L5		t1939	yes	IV			SaPIpig1			yes		aac(6')-aph(2'')									str		vga(A)									erm(C)							tet(M)
ST398:ISU 914	GCA_002275185.1	USA	Pig	2010	398					t034	yes		V					yes	blaPC1						ant(9)-Ia									lnu(A)				erm(A)									tet(M)	tet(K)
324	SRR445240	Germany	Pig	2009	398	c6				unknown								yes							ant(9)-Ia													erm(A)									tet(M)
ST398:ISU 916	GCA_002273455.1	USA	Pig	2010	398					t034	yes		V					yes	blaPC1				aadD		ant(9)-Ia					bleO	vga(A)			lnu(A)				erm(A)									tet(M)	tet(K)
VET1052S	GCA_000645695.1	Netherlands	Human carriage	2009	398					unknown								yes	blaPC1										str																		tet(M)
VPP10	SAMN39605082	Switzerland	Horse	2010	398	c6	EP5	Leq	LEe	t011	yes	IV	V					yes	blaPC1	aac(6')-aph(2'')									str																		tet(M)
74199.1	GCA_022550075.1	Italy	Environment	2020	398	c6	EP4	L3		t571	yes		V					yes	blaPC1						ant(9)-Ia										lnu(B)		lsa(E)										tet(M)	tet(K)
82235	GCA_024160325.1	Germany	Pig	2008	398	c6	EP3	LEb		t1250	yes		V		SaPIpig1			yes	blaPC1						ant(9)-Ia								vga(E)					erm(A)									tet(M)	tet(K)
82237	GCA_024160285.1	Germany	Pig	2008	398	c6	EP3	LEb		t034	yes		V					yes	blaPC1						ant(9)-Ia								vga(E)					erm(A)	erm(B)								tet(M)	tet(K)
90607	GCA_023113015.1	Germany	Pig	2009	398	c6	EP5	Lpg		t011	yes		V			SaPIpig2		yes	blaPC1												vga(A)																tet(M)	tet(K)
90659	GCA_023112975.1	Germany	Pig	2009	398	c6	EP3			t034	yes		V					yes	blaPC1						ant(9)-Ia				str				vga(E)					erm(A)	erm(B)	erm(C)							tet(M)	tet(K)
91443	GCA_023112915.1	Germany	Pig	2009	398	c6	EP3			t034	yes		V					yes	blaPC1						ant(9)-Ia								vga(E)					erm(A)		erm(C)							tet(M)	tet(K)
100472	GCA_023112555.1	Germany	Pig	2010	398	c6	EP3			t034	yes		V					yes	blaPC1						ant(9)-Ia								vga(E)					erm(A)									tet(M)	tet(K)
101197	GCA_023112435.1	Germany	Pig	2010	398	c6	EP3			t034	yes		V					yes	blaPC1						ant(9)-Ia				str				vga(E)					erm(A)	erm(B)								tet(M)	tet(K)
101809	GCA_023112295.1	Germany	Pig	2010	398	c6	EP3			t034	yes		V					yes	blaPC1						ant(9)-Ia								vga(E)					erm(A)	erm(B)								tet(M)	tet(K)
104454	GCA_023112075.1	Germany	Pig	2011	398	c6	EP3			t034	yes		V					yes	blaPC1						ant(9)-Ia				str				vga(E)					erm(A)	erm(B)								tet(M)	tet(K)
130366	GCA_023111775.1	Germany	Pig	2013	398	c6	EP3			t034	yes		V					yes	blaPC1						ant(9)-Ia								vga(E)					erm(A)									tet(M)	tet(K)
153120	GCA_023111535.1	Germany	Pig	2016	398	c6	EP3			t034	yes		V					yes	blaPC1						ant(9)-Ia								vga(E)					erm(A)	erm(B)								tet(M)	tet(K)
160427	GCA_023111495.1	Germany	Pig	2016	398	c6	EP3			t034	yes		V					yes	blaPC1						ant(9)-Ia								vga(E)					erm(A)									tet(M)	tet(K)
161099	GCA_023111355.1	Germany	Pig	2016	398	c6	EP3			t034	yes		V					yes	blaPC1						ant(9)-Ia								vga(E)					erm(A)									tet(M)	tet(K)
161738	GCA_023111255.1	Germany	Pig	2016	398	c6	EP3			t034	yes		V			SaPIpig2		yes	blaPC1						ant(9)-Ia								vga(E)					erm(A)									tet(M)	tet(K)
162602	GCA_023111175.1	Germany	Pig	2016	398	c6	EP3			t034	yes		V					yes	blaPC1						ant(9)-Ia								vga(E)					erm(A)									tet(M)	tet(K)
163113	GCA_023111195.1	Germany	Pig	2017	398	c6	EP3			t034	yes		V					yes	blaPC1						ant(9)-Ia								vga(E)					erm(A)									tet(M)	tet(K)
180392	GCA_023111015.1	Germany	Pig	2018	398	c6	EP3			t6228	yes		V					yes	blaPC1						ant(9)-Ia								vga(E)					erm(A)									tet(M)	tet(K)
180485	GCA_023110955.1	Germany	Pig	2018	398	c6	EP4	L3		t034	yes		V					yes	blaPC1						ant(9)-Ia										lnu(B)		lsa(E)										tet(M)	tet(K)
6176	GCA_017581345.1	France	Human clinical	2016	398	c2	SP			t571
6206	GCA_017582185.1	France	Human clinical	2017	398	c2	SP			t571																																erm(T)
181126	GCA_023110895.1	Germany	Pig	2018	398	c6	EP3			t034	yes		V					yes	blaPC1						ant(9)-Ia				str				vga(E)					erm(A)		erm(C)							tet(M)	tet(K)
181168	GCA_023110875.1	Germany	Pig	2018	398	c6	EP4	L3		t034	yes		V					yes	blaPC1						ant(9)-Ia										lnu(B)		lsa(E)			erm(C)							tet(M)	tet(K)
6298	GCA_017581105.1	France	Human clinical	2018	398	c2	SP			t571																																erm(T)
6299	GCA_017581165.1	France	Human clinical	2018	398	c2	SP			t571																																erm(T)
191974	GCA_023110715.1	Germany	Pig	2019	398	c6	EP3	LEb		t034	yes		V					yes	blaPC1						ant(9)-Ia								vga(E)					erm(A)									tet(M)	tet(K)
03CZ001U	SRR11109881	Italy	Human carriage	2018	398	c6	EP4	L3		t034	yes		V		SaPIpig1			yes	blaPC1						ant(9)-Ia										lnu(B)		lsa(E)										tet(M)	tet(K)
03CZ004M	SRR11109870	Italy	Pig	2018	398	c6	EP4	L3		t034	yes		V		SaPIpig1			yes	blaPC1						ant(9)-Ia										lnu(B)		lsa(E)			erm(C)							tet(M)	tet(K)
03CZ007M	SRR11109859	Italy	Pig	2018		c6	EP4	L3		t034	yes		V		SaPIpig1			yes	blaPC1						ant(9)-Ia										lnu(B)		lsa(E)										tet(M)	tet(K)
09-IMD1116-MSA316	SAMN39605001	Switzerland	Pig	2009	398	c6	EP3	LEa		t011	yes		V					yes	blaPC1						ant(9)-Ia				str				vga(E)					erm(A)									tet(M)	tet(K)
10-IMD1509	SAMN39605008	Switzerland	Pig	2010	398	c6	EP3	LEa		t011	yes		V					yes	blaPC1						ant(9)-Ia				str				vga(E)					erm(A)									tet(M)	tet(K)
10-IMD171	SAMN39605009	Switzerland	Pig	2010	398	c6	EP3	LEa		t034	yes		V					yes	blaPC1						ant(9)-Ia				str				vga(E)					erm(A)									tet(M)	tet(K)
10-IMD395	SAMN39605011	Switzerland	Pig	2010	398	c6	EP3	LEa		t034	yes		V					yes	blaPC1						ant(9)-Ia				str				vga(E)					erm(A)									tet(M)	tet(K)
10-IMD49	SAMN39605012	Switzerland	Pig	2010	398	c6	EP3	LEa		t034	yes		V					yes	blaPC1						ant(9)-Ia				str				vga(E)					erm(A)									tet(M)	tet(K)
11A1505	SAMN14996915	China	Food product	2011	398					t034	yes		V					yes	blaPC1				aadD		ant(9)-Ia					bleO	vga(A)			lnu(A)				erm(A)									tet(M)	tet(K)
12-IMD416	SAMN39605013	Switzerland	Human carriage	2012	398	c6	EP3	LEa		t011	yes		V					yes	blaPC1						ant(9)-Ia				str				vga(E)					erm(A)									tet(M)	tet(K)
139M	GCA_024814695.1	Denmark	Environment (Pig)	2020	398	c6	EP4	L3		t034	yes		V					yes	blaPC1						ant(9)-Ia										lnu(B)		lsa(E)										tet(M)	tet(K)
14-IMD1716	SAMN39605023	Switzerland	Cattle	2014	398	c6	EP3			t011	yes		V					yes	blaPC1						ant(9)-Ia								vga(E)					erm(A)	erm(B)								tet(M)	tet(K)
14-Msa0131	SAMN39605027	Switzerland	Chicken meat	2014	398	c6	EP5	Lpg		t011	yes		V		SaPIpig1			yes	blaPC1						ant(9)-Ia										lnu(B)		lsa(E)										tet(M)	tet(K)
14-Msa0145	SAMN39605020	Switzerland	Chicken meat	2014	398	c6	EP3			t034	yes		V					yes	blaPC1						ant(9)-Ia								vga(E)					erm(A)									tet(M)	tet(K)
14-Msa0282	SAMN39605022	Switzerland	Chicken meat	2014	398	c6	EP3			t034	yes		V					yes	blaPC1						ant(9)-Ia								vga(E)					erm(A)	erm(B)								tet(M)	tet(K)
14-Msa0595	SAMN39605021	Switzerland	Chicken meat	2014	398	c6	EP4	L3		t034	yes		V					yes	blaPC1						ant(9)-Ia										lnu(B)		lsa(E)										tet(M)	tet(K)
15-Msa0084	SAMN39605037	Switzerland	Pork meat	2015	398	c6	EP3	LEa		t034	yes		V					yes	blaPC1						ant(9)-Ia				str				vga(E)					erm(A)									tet(M)	tet(K)
15-Msa0515	SAMN39605029	Switzerland	Cattle	2015	398	c6	EP3	LEa		t034	yes		V					yes	blaPC1	aac(6')-aph(2'')					ant(9)-Ia				str				vga(E)					erm(A)	erm(B)								tet(M)	tet(K)	tet(L)
41456	GCA_028515845.1	France	Cat	2015	398	c2	SP			t571																																erm(T)
7-14	SRR445035	Canada	Pig	2007	398					t011	yes		V			SaPIpig2		yes															vga(E)														tet(M)
15-Msa0565	SAMN39605038	Switzerland	Pork meat	2015	398	c6	EP3	LEa		t034	yes		V					yes	blaPC1						ant(9)-Ia				str				vga(E)					erm(A)									tet(M)	tet(K)
44450	GCA_028515825.1	France	Cat	2016	398	c2	SP			t571																																erm(T)
7-1	SRR445032	Canada	Pig	2007	398					t011	yes		V			SaPIpig2		yes																lnu(A)													tet(M)	tet(K)
15-Msa0882	SAMN39605031	Switzerland	Cattle	2015	398	c6	EP3	LEa		t034	yes		V		SaPIpig1			yes	blaPC1	aac(6')-aph(2'')					ant(9)-Ia				str				vga(E)					erm(A)	erm(B)								tet(M)	tet(K)	tet(L)
7-12	SRR445034	Canada	Pig	2007	398					unknown	yes		V			SaPIpig2		yes															vga(E)														tet(M)	tet(K)
156M	GCA_024814685.1	Denmark	Environment (Pig)	2020	398	c6	EP4	L3		t034	yes		V					yes	blaPC1						ant(9)-Ia										lnu(B)		lsa(E)										tet(M)	tet(K)
16-Msa0021	SAMN12342440	Switzerland	Chicken meat	2016	398	c6	EP3	LEb		t034	yes		V					yes	blaPC1						ant(9)-Ia								vga(E)					erm(A)									tet(M)	tet(K)
16-Msa0083	SAMN12342441	Switzerland	Chicken meat	2016	398	c6	EP3	LEb		t011	yes		V					yes	blaPC1						ant(9)-Ia								vga(E)					erm(A)									tet(M)	tet(K)
16-Msa0143	SAMN12342442	Switzerland	Chicken meat	2016	398	c6	EP4	L3		t011	yes		V					yes	blaPC1						ant(9)-Ia										lnu(B)		lsa(E)										tet(M)	tet(K)
17-GST312	SAMN12342458	Switzerland	Human carriage	2017	398	c6	EP3	LEa		t034	yes		V					yes	blaPC1						ant(9)-Ia				str				vga(E)					erm(A)									tet(M)
17-GST329	SAMN12342459	Switzerland	Human carriage	2017	398	c6	EP3	LEa		t034	yes		V		SaPIpig1			yes	blaPC1						ant(9)-Ia								vga(E)					erm(A)									tet(M)	tet(K)
48241	GCA_028515885.1	France	Dog	2017	398	c2	SP			t1451																																erm(T)
17-GST358	SAMN12342461	Switzerland	Human carriage	2017	398	c6	EP3	LEa		t011	yes		V					yes	blaPC1						ant(9)-Ia								vga(E)					erm(A)		erm(C)							tet(M)	tet(K)
17-GST388	SAMN12342463	Switzerland	Human carriage	2017	398	c6	EP3	LEa		t011	yes		V		SaPIpig1			yes	blaPC1						ant(9)-Ia				str				vga(E)					erm(A)									tet(M)	tet(K)
17-GST450	SAMN12342465	Switzerland	Human carriage	2017	398	c6	EP3	LEa		t011	yes		V					yes	blaPC1						ant(9)-Ia				str				vga(E)					erm(A)									tet(M)	tet(K)
49645	GCA_028516025.1	France	Bird	2018	398	c2	SP			unknown																																erm(T)
49648	GCA_028512695.1	France	Cat	2018	398	c2	SP			t19576																																erm(T)
17-Msa0053	SAMN39605052	Switzerland	Cattle	2017	398	c6	EP3	LEa		t034	yes		V					yes	blaPC1	aac(6')-aph(2'')			aadD		ant(9)-Ia								vga(E)					erm(A)	erm(B)								tet(M)	tet(K)	tet(L)
17-Msa0215	SAMN12342430	Switzerland	Pig	2017	398	c6	EP3	LEa		t011	yes		V					yes	blaPC1						ant(9)-Ia				str				vga(E)					erm(A)		erm(C)					cat		tet(M)	tet(K)
17-Msa0358	SAMN39605053	Switzerland	Cattle	2017	398	c6	EP3	LEa		t034	yes		V					yes	blaPC1						ant(9)-Ia				str				vga(E)					erm(A)		erm(C)							tet(M)	tet(K)
17-Msa0440	SAMN39605054	Switzerland	Cattle	2017	398	c6	EP3	LEa		t034	yes		V					yes	blaPC1						ant(9)-Ia				str				vga(E)					erm(A)									tet(M)	tet(K)
17-Msa0764	SAMN12342433	Switzerland	Pig	2017	398	c6	EP3	LEa		t011	yes		V					yes	blaPC1						ant(9)-Ia				str				vga(E)					erm(A)									tet(M)	tet(K)
17-Msa1021	SAMN12342436	Switzerland	Pig	2017	398	c6	EP3	LEa		t011	yes		V		SaPIpig1			yes	blaPC1						ant(9)-Ia				str				vga(E)					erm(A)		erm(C)							tet(M)	tet(K)
50404	GCA_028516045.1	France	Dog	2018	398	c2	SP			t571
17-Msa1042	SAMN12342437	Switzerland	Pig	2017	398	c6	EP3	LEa		t011	yes		V					yes	blaPC1						ant(9)-Ia				str				vga(E)					erm(A)									tet(M)	tet(K)
17-Msa1081	SAMN39605056	Switzerland	Cattle	2017	398	c6	EP3	LEa		t034	yes		V					yes	blaPC1						ant(9)-Ia				str				vga(E)					erm(A)									tet(M)	tet(K)
19RC001U	SRR11109847	Italy	Human carriage	2018	398	c6	EP4	L3		t034	yes		V		SaPIpig1			yes	blaPC1						ant(9)-Ia				str						lnu(B)		lsa(E)										tet(M)	tet(K)
50593	GCA_028516165.1	France	Dog	2018	398	c2	SP			t1451																																erm(T)
19RC019M	SRR11109844	Italy	Pig	2018	398	c6	EP4	L3		t034	yes		V					yes	blaPC1						ant(9)-Ia										lnu(B)		lsa(E)			erm(C)							tet(M)	tet(K)
2007-70-92-6-SPA	SRR445274	Denmark	Pig	2007	398	c6	EP4			t011								yes	blaPC1																					erm(C)							tet(M)	tet(K)
2010-60-1240-1	GCA_000637275.1	Germany	Chicken	2010	398	c6	EP3			unknown	yes		V					yes	blaPC1				aadD		ant(9)-Ia								vga(E)					erm(A)	erm(B)								tet(M)	tet(K)	tet(L)
2010-60-6511-39	GCA_000637355.1	Germany	Chicken	2010	398	c6	EP3	LEb		t011	yes		V					yes	blaPC1						ant(9)-Ia				str				vga(E)					erm(A)	erm(B)	erm(C)							tet(M)	tet(K)
2011-60-2275-7	GCA_000684715.1	Germany	Chicken	2011	398	c6	EP3			t011	yes		V					yes	blaPC1						ant(9)-Ia								vga(E)					erm(A)									tet(M)	tet(K)
29-99	GCA_025723545.1	Japan	Pig	2017	398	c6	EP4	L3		t034	yes		V					yes	blaPC1						ant(9)-Ia										lnu(B)		lsa(E)										tet(M)	tet(K)
29-Sta-P-45	GCA_025723565.1	Japan	Pig	2017	398	c6	EP4	L3		t034	yes		V					yes	blaPC1						ant(9)-Ia										lnu(B)		lsa(E)		erm(B)				fexA				tet(M)	tet(K)
29-Sta-P-48	GCA_025723525.1	Japan	Pig	2017	398	c6	EP4	L3		t034	yes		V					yes	blaPC1						ant(9)-Ia										lnu(B)		lsa(E)										tet(M)	tet(K)
30-Sta-P-17	GCA_025723505.1	Japan	Pig	2018	398	c6	EP4	L3		t034	yes		V					yes	blaPC1						ant(9)-Ia										lnu(B)		lsa(E)										tet(M)	tet(K)
30-Sta-P-19	GCA_025723485.1	Japan	Pig	2018	398	c6	EP4	L3		t034	yes		V					yes	blaPC1						ant(9)-Ia										lnu(B)		lsa(E)						fexA				tet(M)	tet(K)
32RC001U	SRR9200082	Italy	Human	2018	398	c6	EP4	L3		t034	yes		V			SaPIpig2		yes	blaPC1						ant(9)-Ia										lnu(B)		lsa(E)										tet(M)	tet(K)
355731-21	SAMN39605071	Switzerland	Human clinical	2021	398	c6	EP3	LEa		t034	yes		V					yes	blaPC1						ant(9)-Ia								vga(E)					erm(A)									tet(M)	tet(K)
400599-22	SAMN39605078	Switzerland	Human clinical	2022	398	c6	EP4	L3		t034	yes		V					yes	blaPC1						ant(9)-Ia			cfr	str						lnu(B)		lsa(E)						fexA				tet(M)	tet(K)
55-100-003	ERR2437206	Denmark	Pig	2014	398	c6	EP4	L3		t011	yes		V					yes	blaPC1						ant(9)-Ia				str						lnu(B)		lsa(E)										tet(M)	tet(K)
55-100-004	ERR1991975	Denmark	Pig	2014	398	c6	EP4			t034	yes		V					yes	blaPC1					ant(6)-Ia			spw								lnu(B)		lsa(E)		erm(B)								tet(M)	tet(K)
55-100-006	ERR1991977	Denmark	Pig	2014	398	c6	EP4	L3		t034	yes		V					yes	blaPC1						ant(9)-Ia										lnu(B)		lsa(E)										tet(M)	tet(K)
55-100-007	ERR1991978	Denmark	Pig	2014	398	c6	EP4	L3		t034	yes		V					yes	blaPC1						ant(9)-Ia										lnu(B)		lsa(E)										tet(M)	tet(K)
55-100-008	ERR1991979	Denmark	Pig	2014	398	c6	EP4	L3		t034	yes		V					yes	blaPC1						ant(9)-Ia										lnu(B)		lsa(E)										tet(M)	tet(K)
55-100-009	ERR1823524	Denmark	Pig	2014	398	c6	EP4	L3		t034	yes		V					yes	blaPC1						ant(9)-Ia				str						lnu(B)		lsa(E)										tet(M)	tet(K)
55-100-012	ERR1991982	Denmark	Pig	2014	398	c6	EP4	L3		t034	yes		V		SaPIpig1			yes	blaPC1						ant(9)-Ia										lnu(B)		lsa(E)										tet(M)	tet(K)
55488	SRR445289	Denmark	Human carriage	2007	398	c6	EP4	L4		t011	yes		V					yes											str																		tet(M)
55-100-014	ERR1991984	Denmark	Pig	2014	398	c6	EP4	L3		t034	yes		V					yes	blaPC1						ant(9)-Ia										lnu(B)		lsa(E)										tet(M)	tet(K)
55-100-017	ERR1991986	Denmark	Pig	2014	398	c6	EP4	L3		t034	yes		V		SaPIpig1			yes	blaPC1						ant(9)-Ia				str						lnu(B)		lsa(E)										tet(M)	tet(K)
55-100-019	ERR1991988	Denmark	Pig	2014	398	c6	EP4	L3		t034	yes		V					yes	blaPC1						ant(9)-Ia				str						lnu(B)		lsa(E)			erm(C)							tet(M)	tet(K)
61888	SRR445074	Denmark	Human clinical	2008	398	c6	EP3			t034	yes		V					yes													vga(A)																tet(M)
55-100-021	ERR1991990	Denmark	Pig	2014	398	c6	EP4	L3		t034	yes		V					yes	blaPC1						ant(9)-Ia										lnu(B)		lsa(E)										tet(M)	tet(K)
55-100-028	ERR1991996	Denmark	Pig	2014	398	c6	EP4	L3		t034	yes		V					yes	blaPC1						ant(9)-Ia				str						lnu(B)		lsa(E)										tet(M)	tet(K)
55-100-029	ERR1991997	Denmark	Pig	2014	398	c6	EP4	L3		t034	yes		V					yes	blaPC1						ant(9)-Ia										lnu(B)		lsa(E)										tet(M)	tet(K)
55-100-030	ERR1991998	Denmark	Pig	2014	398	c6	EP4	L3		t034	yes		V					yes	blaPC1						ant(9)-Ia				str						lnu(B)		lsa(E)										tet(M)	tet(K)
55-100-031	ERR1991999	Denmark	Pig	2014	398	c6	EP4	L3		t034	yes		V					yes	blaPC1						ant(9)-Ia				str						lnu(B)		lsa(E)										tet(M)	tet(K)
55-100-034	ERR1992002	Denmark	Pig	2014	398	c6	EP4	L3		t034	yes		V					yes	blaPC1						ant(9)-Ia										lnu(B)		lsa(E)										tet(M)	tet(K)
55-100-035	ERR1992003	Denmark	Pig	2014	398	c6	EP4	L3		t034	yes		V		SaPIpig1			yes	blaPC1						ant(9)-Ia				str						lnu(B)		lsa(E)										tet(M)
55-100-036	ERR1992004	Denmark	Pig	2014	398	c6	EP4	L3		t034	yes		V		SaPIpig1			yes	blaPC1						ant(9)-Ia				str						lnu(B)		lsa(E)			erm(C)							tet(M)	tet(K)
55-100-040	ERR1992008	Denmark	Pig	2014	398	c6	EP4	L3		t034	yes		V		SaPIpig1			yes	blaPC1						ant(9)-Ia										lnu(B)		lsa(E)										tet(M)	tet(K)
55-100-049	ERR1992016	Denmark	Pig	2014	398	c6	EP4	L3		t034	yes		V					yes	blaPC1						ant(9)-Ia				str						lnu(B)		lsa(E)										tet(M)	tet(K)
55-100-052	ERR1992019	Denmark	Pig	2014	398	c6	EP4	L3		t034	yes		V						blaPC1						ant(9)-Ia										lnu(B)		lsa(E)											tet(K)
55-100-057	ERR1992023	Denmark	Pig	2014	398	c6	EP4	L3		t034	yes		V					yes	blaPC1						ant(9)-Ia										lnu(B)		lsa(E)										tet(M)	tet(K)
55-100-058	ERR1992024	Denmark	Pig	2014	398	c6	EP4	L3		t034	yes		V					yes	blaPC1						ant(9)-Ia										lnu(B)		lsa(E)										tet(M)	tet(K)
55-100-059	ERR1992025	Denmark	Pig	2014	398	c6	EP4	L3		t571	yes		V					yes	blaPC1						ant(9)-Ia										lnu(B)		lsa(E)			erm(C)							tet(M)	tet(K)
55-100-060	ERR1992026	Denmark	Pig	2014	398	c6	EP4	L3		t034	yes		V					yes	blaPC1						ant(9)-Ia				str						lnu(B)		lsa(E)										tet(M)	tet(K)
55-100-061	ERR1992027	Denmark	Pig	2014	398	c6	EP4	L3		t034	yes		V					yes	blaPC1						ant(9)-Ia				str						lnu(B)		lsa(E)										tet(M)	tet(K)
55-100-062	ERR1992028	Denmark	Pig	2014	398	c6	EP4	L3		t034	yes		V					yes	blaPC1						ant(9)-Ia										lnu(B)		lsa(E)										tet(M)	tet(K)
55-100-064	ERR1992030	Denmark	Pig	2014	398	c6	EP4	L3		t034	yes		V					yes	blaPC1				aadD		ant(9)-Ia				str	bleO					lnu(B)		lsa(E)		erm(B)	erm(C)							tet(M)	tet(K)
55-100-068	ERR1992033	Denmark	Pig	2014	398	c6	EP3			t034	yes		V					yes	blaPC1						ant(9)-Ia				str				vga(E)					erm(A)		erm(C)							tet(M)	tet(K)
55-100-069	ERR1992034	Denmark	Pig	2014	398	c6	EP4	L3		t034	yes		V					yes	blaPC1						ant(9)-Ia				str						lnu(B)		lsa(E)										tet(M)	tet(K)
55-100-072	ERR1992037	Denmark	Pig	2014	398	c6	EP4	L3		t034	yes		V					yes	blaPC1						ant(9)-Ia										lnu(B)		lsa(E)										tet(M)	tet(K)
55-100-076	ERR1992039	Denmark	Pig	2014	398	c6	EP4	L3		t034	yes		V					yes	blaPC1						ant(9)-Ia										lnu(B)		lsa(E)										tet(M)	tet(K)
55-100-078	ERR1992041	Denmark	Pig	2014	398	c6	EP4	L3		t034	yes		V		SaPIpig1			yes	blaPC1						ant(9)-Ia				str						lnu(B)		lsa(E)			erm(C)							tet(M)	tet(K)
81118	GCA_024160425.1	Germany	Pig	2008	398	c6	EP5			t1197	yes		V			SaPIpig2		yes											str																		tet(M)	tet(K)
55-100-079	ERR1823531	Denmark	Pig	2014	398	c6	EP4	L3		t034	yes		V						blaPC1						ant(9)-Ia				str						lnu(B)		lsa(E)											tet(K)
55-100-083	ERR1992043	Denmark	Pig	2014	398	c6	EP4	L3		t034	yes		V					yes	blaPC1						ant(9)-Ia				str						lnu(B)		lsa(E)										tet(M)	tet(K)
55-100-084	ERR2437208	Denmark	Pig	2014	398	c6	EP4	L3		t011	yes		V					yes	blaPC1						ant(9)-Ia				str						lnu(B)		lsa(E)		erm(B)								tet(M)	tet(K)
55-100-088	ERR1992046	Denmark	Pig	2014	398	c6	EP4	L3		t034	yes		V					yes	blaPC1						ant(9)-Ia										lnu(B)		lsa(E)										tet(M)	tet(K)
55-100-090	ERR1992048	Denmark	Pig	2014	398	c6	EP4	L3		t034	yes		V					yes	blaPC1						ant(9)-Ia				str						lnu(B)		lsa(E)										tet(M)	tet(K)
55-100-093	ERR2437212	Denmark	Pig	2014	398	c6	EP4	L3		t011	yes		V						blaPC1						ant(9)-Ia				str						lnu(B)		lsa(E)											tet(K)
55-100-094	ERR2437213	Denmark	Pig	2014	398	c6	EP4	L3		t011	yes		V					yes	blaPC1						ant(9)-Ia				str						lnu(B)		lsa(E)			erm(C)							tet(M)	tet(K)
55-100-099	ERR1992056	Denmark	Pig	2014	398	c6	EP4	L3		t034	yes		V		SaPIpig1			yes	blaPC1						ant(9)-Ia										lnu(B)		lsa(E)										tet(M)	tet(K)
55-100-100	ERR1992057	Denmark	Pig	2014	398	c6	EP4	L3		t034	yes		V					yes	blaPC1						ant(9)-Ia				str						lnu(B)		lsa(E)								cat		tet(M)	tet(K)
55-100-102	ERR1992059	Denmark	Pig	2014	398	c6	EP4	L3		t034	yes		V					yes	blaPC1						ant(9)-Ia										lnu(B)		lsa(E)										tet(M)	tet(K)
55-100-103	ERR1992060	Denmark	Pig	2014	398	c6	EP4	L3		t034	yes		V		SaPIpig1			yes	blaPC1						ant(9)-Ia				str						lnu(B)		lsa(E)										tet(M)	tet(K)
55-100-104	ERR1992061	Denmark	Pig	2014	398	c6	EP4	L3		t034	yes		V					yes	blaPC1						ant(9)-Ia				str						lnu(B)		lsa(E)										tet(M)	tet(K)
55-100-109	ERR1992066	Denmark	Pig	2014	398	c6	EP4	L3		t034	yes		V					yes	blaPC1						ant(9)-Ia	spd									lnu(B)		lsa(E)										tet(M)	tet(K)
55-100-110	ERR1992067	Denmark	Pig	2014	398	c6	EP4	L3		t034	yes		V					yes	blaPC1						ant(9)-Ia										lnu(B)		lsa(E)										tet(M)	tet(K)
55-100-114	ERR1992071	Denmark	Pig	2014	398	c6	EP4	L3		t034	yes		V		SaPIpig1			yes	blaPC1						ant(9)-Ia										lnu(B)		lsa(E)										tet(M)	tet(K)
55-100-116	ERR1992073	Denmark	Pig	2014	398	c6	EP4	L3		t034	yes		V					yes	blaPC1						ant(9)-Ia				str						lnu(B)		lsa(E)			erm(C)							tet(M)	tet(K)
55-100-118	ERR1992075	Denmark	Pig	2014	398	c6	EP4	L3		t034	yes		V					yes	blaPC1						ant(9)-Ia				str						lnu(B)		lsa(E)										tet(M)	tet(K)
55-100-119	ERR1992076	Denmark	Pig	2014	398	c6	EP4	L3		t034	yes		V					yes	blaPC1						ant(9)-Ia				str						lnu(B)		lsa(E)										tet(M)	tet(K)
55-100-121	ERR1992078	Denmark	Pig	2014	398	c6	EP4	L3		t034	yes		V					yes	blaPC1						ant(9)-Ia				str						lnu(B)		lsa(E)										tet(M)	tet(K)
55-100-124	ERR1823536	Denmark	Pig	2014	398	c6	EP4	L3		t034	yes		V					yes	blaPC1						ant(9)-Ia										lnu(B)		lsa(E)										tet(M)	tet(K)
55-100-125	ERR1992081	Denmark	Pig	2014	398	c6	EP4	L3		t034	yes		V		SaPIpig1			yes	blaPC1						ant(9)-Ia				str						lnu(B)		lsa(E)			erm(C)							tet(M)	tet(K)
55-100-127	ERR1992083	Denmark	Pig	2014	398	c6	EP4	L3		t034	yes		V					yes	blaPC1						ant(9)-Ia										lnu(B)		lsa(E)			erm(C)							tet(M)	tet(K)
55-100-130	ERR1992086	Denmark	Pig	2014	398	c6	EP4	L3		t034	yes		V					yes	blaPC1						ant(9)-Ia										lnu(B)		lsa(E)										tet(M)	tet(K)
55-100-131	ERR1992087	Denmark	Pig	2014	398	c6	EP3			t034	yes		V					yes	blaPC1						ant(9)-Ia				str				vga(E)					erm(A)									tet(M)	tet(K)
55-100-133	ERR1823538	Denmark	Pig	2014	398	c6	EP4	L3		t034	yes		V					yes	blaPC1						ant(9)-Ia										lnu(B)		lsa(E)										tet(M)	tet(K)
55-100-138	ERR1992091	Denmark	Pig	2014	398	c6	EP4	L3		t034	yes		V					yes	blaPC1						ant(9)-Ia				str						lnu(B)		lsa(E)										tet(M)	tet(K)
55-103-005	ERR1992097	Denmark	Pig	2014	398	c6	EP4	L3		t011	yes		V					yes	blaPC1						ant(9)-Ia										lnu(B)		lsa(E)										tet(M)	tet(K)
55-103-006	ERR1992098	Denmark	Pig	2014	398	c6	EP4	L3		unknown	yes		V					yes	blaPC1						ant(9)-Ia										lnu(B)		lsa(E)										tet(M)	tet(K)
55-103-008	ERR1992100	Denmark	Pig	2014	398	c6	EP4	L3		t011	yes		V					yes	blaPC1				aadD		ant(9)-Ia										lnu(B)		lsa(E)		erm(B)								tet(M)	tet(K)	tet(L)
55-103-009	ERR1992101	Denmark	Pig	2014	398	c6	EP4	L3		t011	yes		V					yes	blaPC1						ant(9)-Ia				str						lnu(B)		lsa(E)										tet(M)	tet(K)
55-103-010	ERR1992102	Denmark	Pig	2014	398	c6	EP4	L3		t011	yes		V					yes	blaPC1						ant(9)-Ia										lnu(B)		lsa(E)										tet(M)	tet(K)
55-103-011	ERR1992103	Denmark	Pig	2014	398	c6	EP4	L3		t011	yes		V					yes	blaPC1						ant(9)-Ia										lnu(B)		lsa(E)										tet(M)	tet(K)
55-103-012	ERR1992104	Denmark	Pig	2014	NEW	c6	EP4	L3		t011	yes		V					yes	blaPC1						ant(9)-Ia										lnu(B)		lsa(E)										tet(M)	tet(K)
55-103-013	ERR1992105	Denmark	Pig	2014	NEW	c6	EP4	L3		t011	yes		V					yes	blaPC1						ant(9)-Ia										lnu(B)		lsa(E)										tet(M)	tet(K)
55-103-018	ERR1992110	Denmark	Pig	2014	398	c6	EP4	L3		t011	yes		V					yes	blaPC1						ant(9)-Ia										lnu(B)		lsa(E)			erm(C)							tet(M)	tet(K)
55-103-019	ERR1992111	Denmark	Pig	2014	398	c6	EP4	L3		t011	yes		V					yes	blaPC1						ant(9)-Ia										lnu(B)		lsa(E)										tet(M)	tet(K)
55-103-020	ERR1992112	Denmark	Pig	2014	398	c6	EP4	L3		t011	yes		V		SaPIpig1			yes	blaPC1						ant(9)-Ia										lnu(B)		lsa(E)										tet(M)	tet(K)
55-103-021	ERR1992113	Denmark	Pig	2014	398	c6	EP4	L3		t011	yes		V		SaPIpig1			yes	blaPC1						ant(9)-Ia				str						lnu(B)		lsa(E)										tet(M)	tet(K)
55-103-023	ERR1992115	Denmark	Pig	2014	398	c6	EP4	L3		t011	yes		V		SaPIpig1			yes	blaPC1						ant(9)-Ia										lnu(B)		lsa(E)										tet(M)	tet(K)
55-103-024	ERR1992116	Denmark	Pig	2014	398	c6	EP4	L3		t034	yes		V		SaPIpig1			yes	blaPC1						ant(9)-Ia				str						lnu(B)		lsa(E)										tet(M)	tet(K)
55-103-025	ERR1992117	Denmark	Pig	2014	398	c6	EP4	L3		t011	yes		V		SaPIpig1			yes	blaPC1						ant(9)-Ia				str						lnu(B)		lsa(E)										tet(M)	tet(K)
55-103-026	ERR1992118	Denmark	Pig	2014	398	c6	EP4	L3		t011	yes		V					yes	blaPC1						ant(9)-Ia				str						lnu(B)		lsa(E)										tet(M)	tet(K)
55-103-028	ERR1992120	Denmark	Pig	2014	398	c6	EP4	L3		t011	yes		V		SaPIpig1			yes	blaPC1						ant(9)-Ia										lnu(B)		lsa(E)			erm(C)							tet(M)	tet(K)
55-103-029	ERR1992121	Denmark	Pig	2014	398	c6	EP4	L3		t011	yes		V		SaPIpig1			yes	blaPC1						ant(9)-Ia										lnu(B)		lsa(E)			erm(C)							tet(M)	tet(K)
55-103-030	ERR1992122	Denmark	Pig	2014	398	c6	EP4	L3		t011	yes		V					yes	blaPC1						ant(9)-Ia										lnu(B)		lsa(E)										tet(M)	tet(K)
55-103-031	ERR1992123	Denmark	Pig	2014	398	c6	EP4	L3		t011	yes		V					yes	blaPC1						ant(9)-Ia										lnu(B)		lsa(E)										tet(M)	tet(K)
55-103-032	ERR1992124	Denmark	Pig	2014	398	c6	EP4	L3		t011	yes		V		SaPIpig1			yes	blaPC1						ant(9)-Ia										lnu(B)		lsa(E)										tet(M)	tet(K)
55-103-033	ERR1992125	Denmark	Pig	2014	398	c6	EP4	L3		t011	yes		V					yes	blaPC1						ant(9)-Ia				str						lnu(B)		lsa(E)										tet(M)	tet(K)
55-103-034	ERR1992126	Denmark	Pig	2014	398	c6	EP4	L3		t011	yes		V					yes	blaPC1						ant(9)-Ia				str						lnu(B)		lsa(E)										tet(M)	tet(K)
55-103-043	ERR1992130	Denmark	Pig	2014	398	c6	EP4	L3		t011	yes		V					yes	blaPC1						ant(9)-Ia				str						lnu(B)		lsa(E)										tet(M)	tet(K)
55-103-044	ERR1992131	Denmark	Pig	2014	398	c6	EP4	L3		t011	yes		V					yes	blaPC1						ant(9)-Ia				str						lnu(B)		lsa(E)										tet(M)	tet(K)
55-103-048	ERR1992135	Denmark	Pig	2014	398	c6	EP4	L3		t011	yes		V					yes	blaPC1						ant(9)-Ia				str						lnu(B)		lsa(E)		erm(B)								tet(M)	tet(K)
55-103-049	ERR1992136	Denmark	Pig	2014	398	c6	EP4	L3		t011	yes		V					yes	blaPC1						ant(9)-Ia				str						lnu(B)		lsa(E)										tet(M)	tet(K)
55-103-050	ERR1992137	Denmark	Pig	2014	398	c6	EP4	L3		t011	yes		V					yes	blaPC1						ant(9)-Ia										lnu(B)		lsa(E)										tet(M)	tet(K)
55-103-051	ERR1992138	Denmark	Pig	2014	398	c6	EP4	L3		t034	yes		V		SaPIpig1			yes	blaPC1						ant(9)-Ia				str						lnu(B)		lsa(E)										tet(M)	tet(K)
55-114-048	ERR1992147	Denmark	Pig	2010	398	c6	EP4	L3		t034	yes		V					yes	blaPC1						ant(9)-Ia				str						lnu(B)		lsa(E)										tet(M)	tet(K)
55-114-049	ERR1992148	Denmark	Pig	2010	FAILED	c6	EP4	L3		t034	yes		V					yes	blaPC1						ant(9)-Ia				str						lnu(B)		lsa(E)										tet(M)	tet(K)
55-114-050	ERR1992149	Denmark	Pig	2010	FAILED	c6	EP3			t034	yes		V						blaPC1						ant(9)-Ia								vga(E)					erm(A)										tet(K)
55-114-053	ERR1992151	Denmark	Pig	2010	398	c6	EP4	L3		t034	yes		V					yes	blaPC1						ant(9)-Ia				str						lnu(B)		lsa(E)										tet(M)	tet(K)
74201/1	GCA_022550135.1	Italy	Human	2020	398	c6	EP3			t571	yes		V					yes	blaPC1						ant(9)-Ia								vga(E)					erm(A)		erm(C)							tet(M)	tet(K)
100722	GCA_023112455.1	Germany	Pig	2010	398	c6	EP5			t1197	yes		V		SaPIpig1			yes											str											erm(C)							tet(M)	tet(K)
74201/2	GCA_022550035.1	Italy	Human carriage	2020	398	c6	EP3			t571	yes		V					yes	blaPC1						ant(9)-Ia								vga(E)					erm(A)		erm(C)							tet(M)	tet(K)
AF1744	GCA_019714125.1	USA	Human clinical	2016	398	c6	AAP			t571						SaPIpig2		yes	blaPC1	aac(6')-aph(2'')			aadD	ant(6)-Ia			spw								lnu(B)		lsa(E)					erm(T)	fexA				tet(M)		tet(L)
AF1746	GCA_019714075.1	USA	Human clinical	2017	398	c6	AAP			t571						SaPIpig2		yes	blaPC1	aac(6')-aph(2'')			aadD	ant(6)-Ia			spw								lnu(B)		lsa(E)					erm(T)	fexA				tet(M)		tet(L)
BB1	GCA_013625025.1	Germany	Environment (cattle)	2019	398	c6	EP3			t034	yes		V					yes	blaPC1						ant(9)-Ia								vga(E)					erm(A)									tet(M)	tet(K)
C7–2	ERR902084	UK	Pork	2015	398	c6	EP4	L3		t034	yes		V					yes	blaPC1						ant(9)-Ia										lnu(B)		lsa(E)										tet(M)	tet(K)
CA1	GCA_013624915.1	Germany	Environment (cattle)	2019	398	c6	EP4	L3		t034	yes		V					yes	blaPC1						ant(9)-Ia										lnu(B)		lsa(E)										tet(M)	tet(K)
Case_F	ERR1823545	Denmark	Human carriage	2015	398	c6	EP4	L3		t011	yes		V		SaPIpig1			yes	blaPC1						ant(9)-Ia				str						lnu(B)		lsa(E)			erm(C)							tet(M)	tet(K)
Case_H	ERR1823547	Denmark	Human carriage	2015	398	c6	EP4	L3		t011	yes		V		SaPIpig1			yes	blaPC1						ant(9)-Ia				str						lnu(B)		lsa(E)			erm(C)							tet(M)	tet(K)
Case_J	ERR1823549	Denmark	Human carriage	2015	398	c6	EP4	L3		t011	yes		V		SaPIpig1			yes	blaPC1						ant(9)-Ia										lnu(B)		lsa(E)										tet(M)	tet(K)
Case_K	ERR1823550	Denmark	Human carriage	2015	398	c6	EP4	L3		t011	yes		V		SaPIpig1			yes	blaPC1						ant(9)-Ia				str						lnu(B)		lsa(E)										tet(M)	tet(K)
CFSA15SA119	SAMN14997261	China	Food product	2015	398	c3				t034									blaPC1		aph(2'')-Ia																		erm(B)
Chi-8	GCA_000638955.1	Germany	Chicken	2009	398	c6	EP3	LEb		t011	yes		V					yes	blaPC1						ant(9)-Ia								vga(E)					erm(A)	erm(B)								tet(M)	tet(K)
CVM N26030PS	SAMN04505156	USA	Pork meat	2010	398					t011	yes		V					yes	blaPC1												vga(A)									erm(C)							tet(M)	tet(K)
DB1	GCA_013624855.1	Germany	Environment (cattle)	2019	398	c6	EP3			t571	yes		V					yes	blaPC1						ant(9)-Ia								vga(E)					erm(A)									tet(M)	tet(K)
E12	GCA_028387855.1	Germany	Environment	2016	398	c6	EP4	L3		t011	yes		V		SaPIpig1			yes	blaPC1						ant(9)-Ia										lnu(B)		lsa(E)										tet(M)	tet(K)
E19	GCA_028388645.1	Germany	Environment	2016	398	c6	EP4	L3		t034	yes		V					yes	blaPC1						ant(9)-Ia										lnu(B)		lsa(E)			erm(C)							tet(M)	tet(K)
E7a	GCA_028392365.1	Germany	Environment	2016	398	c6	EP3	LEb		t011	yes		V					yes	blaPC1						ant(9)-Ia								vga(E)					erm(A)									tet(M)	tet(K)
E7c	GCA_028392345.1	Germany	Environment	2016	398	c6	EP3	LEb		t011	yes		V					yes	blaPC1						ant(9)-Ia								vga(E)					erm(A)	erm(B)								tet(M)	tet(K)
E9b	GCA_028392585.1	Germany	Environment	2016	398	c6	EP4	L3		unknown	yes		V		SaPIpig1			yes	blaPC1						ant(9)-Ia										lnu(B)		lsa(E)										tet(M)	tet(K)
F19-079	PRJNA901421	Hungary	Environment	2019	398	c6	EP5	Lpg		t011	yes		V		SaPIpig1			yes	blaPC1						ant(9)-Ia								vga(E)	lnu(A)				erm(A)									tet(M)	tet(K)
F19-082	PRJNA901421	Hungary	Environment	2019	398	c6	EP4	L3		t034								yes	blaPC1						ant(9)-Ia										lnu(B)		lsa(E)										tet(M)	tet(K)
F19-088	PRJNA901421	Hungary	Environment	2019	398	c6	EP5	Lpg		t4208	yes		V					yes	blaPC1						ant(9)-Ia										lnu(B)		lsa(E)										tet(M)	tet(K)
F19-139	PRJNA901421	Hungary	Environment	2019	398	c6	EP5			t1197	yes		V		SaPIpig1			yes	blaPC1						ant(9)-Ia										lnu(B)		lsa(E)										tet(M)	tet(K)
F19-141	PRJNA901421	Hungary	Human carriage	2019	398	c6	EP5			t1197	yes		V					yes	blaPC1	aac(6')-aph(2'')			aadD		ant(9)-Ia								vga(E)					erm(A)	erm(B)								tet(M)	tet(K)	tet(L)
F19-147	PRJNA901421	Hungary	Environment	2019	398	c6	EP5	Lpg	L2	t011	yes		V					yes	blaPC1						ant(9)-Ia				str				vga(E)					erm(A)		erm(C)							tet(M)	tet(K)
F19-153	PRJNA901421	Hungary	Human carriage	2019	398	c6	EP5	Lpg		t011	yes		V					yes	blaPC1						ant(9)-Ia				str				vga(E)					erm(A)									tet(M)	tet(K)
F19-156	PRJNA901421	Hungary	Environment	2019	398	c6	EP5	Lpg		t4208	yes		V					yes	blaPC1						ant(9)-Ia										lnu(B)		lsa(E)										tet(M)	tet(K)
F19-163	PRJNA901421	Hungary	Human carriage	2019	398	c6	EP5	Lpg		t011	yes		V					yes	blaPC1						ant(9)-Ia				str				vga(E)					erm(A)									tet(M)	tet(K)
F19-165	PRJNA901421	Hungary	Environment	2019	541	c6	EP5	Lpg		t011	yes		V		SaPIpig1			yes	blaPC1						ant(9)-Ia										lnu(B)		lsa(E)			erm(C)							tet(M)	tet(K)
F19-166	PRJNA901421	Hungary	Environment	2019	398	c6	EP5	Lpg		t011	yes		V		SaPIpig1			yes	blaPC1						ant(9)-Ia										lnu(B)		lsa(E)										tet(M)	tet(K)
F19-169	PRJNA901421	Hungary	Environment	2019	398	c6	EP4	L1		t034	yes		V		SaPIpig1			yes	blaPC1						ant(9)-Ia										lnu(B)		lsa(E)										tet(M)	tet(K)
F19-171	PRJNA901421	Hungary	Environment	2019	398	c6	EP5	Lpg	L2	t011	yes		V		SaPIpig1			yes	blaPC1						ant(9)-Ia										lnu(B)		lsa(E)										tet(M)	tet(K)
F19-172	PRJNA901421	Hungary	Environment	2019	398	c6	EP4			t034	yes	IV			SaPIpig1			yes	blaPC1						ant(9)-Ia										lnu(B)		lsa(E)										tet(M)	tet(K)
F19-183	PRJNA901421	Hungary	Human carriage	2019	398	c6	EP4	L1		t034	yes		V					yes	blaPC1						ant(9)-Ia								vga(E)					erm(A)		erm(C)							tet(M)	tet(K)
F19-204	PRJNA901421	Hungary	Human carriage	2019	398	c6	EP4	L3		t034	yes		V		SaPIpig1			yes	blaPC1						ant(9)-Ia										lnu(B)		lsa(E)										tet(M)	tet(K)
F19-233	PRJNA901421	Hungary	Human carriage	2019	398	c6	EP5	Lpg		t011	yes		V					yes	blaPC1						ant(9)-Ia								vga(E)					erm(A)	erm(B)								tet(M)	tet(K)
F19-234	PRJNA901421	Hungary	Environment	2019	398	c6	EP5	Lpg		t011	yes		V		SaPIpig1			yes	blaPC1						ant(9)-Ia										lnu(B)		lsa(E)										tet(M)	tet(K)
F19-235	PRJNA901421	Hungary	Environment	2019	398	c6	EP5	Lpg		t011	yes		V		SaPIpig1			yes	blaPC1						ant(9)-Ia				str						lnu(B)		lsa(E)										tet(M)	tet(K)
F19-247	PRJNA901421	Hungary	Environment	2019	398	c6	EP4	L3		t034	yes		V					yes	blaPC1						ant(9)-Ia	spd							vga(E)					erm(A)		erm(C)							tet(M)	tet(K)
F19-248	PRJNA901421	Hungary	Human carriage	2019	398	c6	EP4	L1		t571	yes		V					yes	blaPC1						ant(9)-Ia										lnu(B)		lsa(E)										tet(M)	tet(K)
130930	GCA_023111675.1	Germany	Pig	2013	398~	c6	EP5	Lpg		t011	yes		V					yes													vga(A)																tet(M)	tet(K)
F19-265	PRJNA901421	Hungary	Human carriage	2019	541	c6	EP5	Lpg		t011	yes		V		SaPIpig1			yes	blaPC1						ant(9)-Ia										lnu(B)		lsa(E)			erm(C)							tet(M)	tet(K)
F20-006	PRJNA901421	Hungary	Environment	2019	398	c6	EP4	L3		t034	yes		V		SaPIpig1			yes	blaPC1						ant(9)-Ia										lnu(B)		lsa(E)			erm(C)							tet(M)	tet(K)
Fin48_H18	GCA_900088515.1	Finland	Pig	2015	398	c6	EP4	L3		t034	yes		V					yes	blaPC1						ant(9)-Ia				str						lnu(B)		lsa(E)										tet(M)	tet(K)
GA1	GCA_013624505.1	Germany	Environment (cattle)	2019	398	c6	EP3			t034	yes		V						blaPC1						ant(9)-Ia								vga(E)					erm(A)										tet(K)
152658	GCA_023111555.1	Germany	Pig	2016	398	c6	EP5	Lpg		t011	yes							yes																													tet(M)	tet(K)
GD2SA24	GCA_024588475.1	China	Pig	2020	398	c6	EP3			t034	yes		V					yes	blaPC1						ant(9)-Ia			cfr					vga(E)					erm(A)		erm(C)			fexA				tet(M)	tet(K)
GD3SAM4	GCA_024588265.1	China	Human carriage	2021	398	c6	EP3			unknown	yes		V					yes	blaPC1						ant(9)-Ia			cfr					vga(E)					erm(A)		erm(C)			fexA				tet(M)	tet(K)
GD3SAT1	GCA_024588255.1	China	Human carriage	2021	398	c6	EP3			t034	yes		V					yes	blaPC1						ant(9)-Ia			cfr					vga(E)					erm(A)		erm(C)			fexA				tet(M)	tet(K)
GD4SA108	GCA_024588215.1	China	Pig	2021	398	c6	AAP			t571	yes			IX		SaPIpig2		yes	blaPC1	aac(6')-aph(2'')			aadD	ant(6)-Ia			spw								lnu(B)		lsa(E)			erm(C)		erm(T)		fexB			tet(M)		tet(L)
GD4SA116	GCA_024588575.1	China	Pig	2021	398	c6	AAP			t571	yes			IX		SaPIpig2		yes	blaPC1	aac(6')-aph(2'')			aadD	ant(6)-Ia			spw								lnu(B)		lsa(E)					erm(T)	fexA				tet(M)		tet(L)
GD4SA124	GCA_024588535.1	China	Pig	2021	398	c6	AAP			t571	yes			IX		SaPIpig2		yes	blaPC1	aac(6')-aph(2'')			aadD	ant(6)-Ia			spw								lnu(B)		lsa(E)			erm(C)		erm(T)	fexA				tet(M)		tet(L)
GD4SA159	GCA_024588295.1	China	Pork	2021	398	c6	AAP			t571	yes			IX		SaPIpig2		yes	blaPC1	aac(6')-aph(2'')			aadD	ant(6)-Ia			spw	cfr		bleO					lnu(B)		lsa(E)			erm(C)		erm(T)	fexA				tet(M)		tet(L)
GD4SA93	GCA_024588655.1	China	Environment (Fish)	2021	398	c6	AAP			t571	yes			IX		SaPIpig2		yes	blaPC1	aac(6')-aph(2'')			aadD	ant(6)-Ia			spw								lnu(B)		lsa(E)			erm(C)		erm(T)	fexA				tet(M)		tet(L)
GD4SA98	GCA_024588545.1	China	Environment	2021	398	c6	AAP			unknown	yes			IX		SaPIpig2		yes	blaPC1	aac(6')-aph(2'')			aadD	ant(6)-Ia			spw								lnu(B)		lsa(E)			erm(C)		erm(T)	fexA				tet(M)		tet(L)
GDA3SA03	GCA_024589015.1	China	Pig	2021	398	c6	EP3			t034	yes		V					yes	blaPC1						ant(9)-Ia			cfr					vga(E)					erm(A)		erm(C)			fexA				tet(M)	tet(K)
GDC1	GCF_024515855.1	China	Pig	2016	398	c6	EP4	L3		t034	yes		V					yes	blaPC1						ant(9)-Ia			cfr							lnu(B)		lsa(E)			erm(C)			fexA				tet(M)	tet(K)
GDC6P096P	NZ_CP065194	China	Pig	2016	398	c6	EP4	L3		t034	yes		V					yes	blaPC1						ant(9)-Ia										lnu(B)		lsa(E)										tet(M)	tet(K)
GDF3SA05	GCA_024588945.1	China	Pig	2021	398	c6	EP4	L3		t034	yes		V					yes	blaPC1		aph(2'')-Ic		aadD		ant(9)-Ia			cfr							lnu(B)		lsa(E)			erm(C)			fexA				tet(M)	tet(K)	tet(L)
GDF3SA06	GCA_024588995.1	China	Pig	2021	398	c6	EP4	L3		t034	yes		V					yes	blaPC1		aph(2'')-Ic		aadD		ant(9)-Ia			cfr							lnu(B)		lsa(E)			erm(C)			fexA				tet(M)	tet(K)	tet(L)
GDH2SA15	GCA_024588235.1	China	Pig	2020	398	c6	EP4	L3		t1255	yes		V					yes	blaPC1						ant(9)-Ia			cfr							lnu(B)		lsa(E)			erm(C)			fexA				tet(M)	tet(K)
GDK3SA10	GCA_024588875.1	China	Pig	2021	398	c6	EP4	L3		t034	yes		V					yes	blaPC1						ant(9)-Ia			cfr							lnu(B)		lsa(E)						fexA				tet(M)	tet(K)
GDQ3SA08	GCA_024588895.1	China	Pig	2021	398	c6	AAP			t571	yes		V			SaPIpig2		yes	blaPC1	aac(6')-aph(2'')			aadD	ant(6)-Ia			spw								lnu(B)		lsa(E)			erm(C)		erm(T)	fexA				tet(M)		tet(L)
GDR3SA03	GCA_024588855.1	China	Pig	2021	398	c6	EP4	L3		t034	yes		V					yes	blaPC1	aac(6')-aph(2'')					ant(9)-Ia										lnu(B)		lsa(E)			erm(C)			fexA				tet(M)	tet(K)
GDR3SA07	GCA_024588815.1	China	Pig	2021	398	c6	EP4	L3		t034	yes		V					yes	blaPC1	aac(6')-aph(2'')					ant(9)-Ia										lnu(B)		lsa(E)			erm(C)			fexA				tet(M)	tet(K)
GDR3SA09	GCA_024588825.1	China	Pig	2021	398	c6	EP4	L3		t1793	yes		V					yes	blaPC1						ant(9)-Ia			cfr							lnu(B)		lsa(E)			erm(C)			fexA				tet(M)
GDR3SA10	GCA_024588795.1	China	Pig	2021	398	c6	EP4	L3		t034	yes		V					yes	blaPC1		aph(2'')-Ic		aadD		ant(9)-Ia			cfr							lnu(B)		lsa(E)			erm(C)			fexA				tet(M)	tet(K)	tet(L)
GDW3SA01	GCA_024588765.1	China	Pig	2021	398	c6	AAP			t571	yes			IX		SaPIpig2		yes	blaPC1	aac(6')-aph(2'')			aadD	ant(6)-Ia			spw								lnu(B)		lsa(E)					erm(T)	fexA				tet(M)		tet(L)
GDW3SA02	GCA_024588755.1	China	Pig	2021	398	c6	EP4	L3		t034	yes		V					yes	blaPC1	aac(6')-aph(2'')					ant(9)-Ia										lnu(B)		lsa(E)			erm(C)			fexA				tet(M)	tet(K)
GX2SA08	GCA_024588385.1	China	Pig	2020	398	c6	EP4	L3		t3041	yes		V					yes	blaPC1						ant(9)-Ia			cfr							lnu(B)		lsa(E)			erm(C)			fexA				tet(M)	tet(K)
GX2SA13	GCA_024588495.1	China	Pig	2020	398	c6	EP4	L3		t034	yes		V					yes	blaPC1						ant(9)-Ia			cfr							lnu(B)		lsa(E)			erm(C)			fexA				tet(M)	tet(K)
GX2SA23	GCA_024588425.1	China	Pig	2020	398	c6	AAP			t3625	yes		V			SaPIpig2		yes	blaPC1	aac(6')-aph(2'')			aadD	ant(6)-Ia			spw								lnu(B)		lsa(E)			erm(C)		erm(T)	fexA				tet(M)		tet(L)
GX2SA61	GCA_024588415.1	China	Pig	2020	398	c6	AAP			t571	yes		V			SaPIpig2		yes	blaPC1	aac(6')-aph(2'')			aadD	ant(6)-Ia			spw								lnu(B)		lsa(E)			erm(C)		erm(T)	fexA				tet(M)		tet(L)
GX3SA02	GCA_024588715.1	China	Pig	2021	398	c6	AAP			t571	yes		V			SaPIpig2		yes	blaPC1	aac(6')-aph(2'')			aadD	ant(6)-Ia			spw	cfr							lnu(B)		lsa(E)			erm(C)			fexA				tet(M)		tet(L)
GX3SA14	GCA_024588695.1	China	Pig	2021	398	c6	EP4	L3		t034	yes		V					yes	blaPC1	aac(6')-aph(2'')					ant(9)-Ia										lnu(B)		lsa(E)			erm(C)			fexA				tet(M)	tet(K)
H132540570-419-2	SAMN08815387	UK	Human clinical	2014	398	c6	EP4	L3		t4571	yes		V					yes	blaPC1						ant(9)-Ia				str						lnu(B)		lsa(E)										tet(M)	tet(K)
H1781	GCA_900250695.1	Denmark	Human	2014	398	c6	EP4	L3		t034	yes		V		SaPIpig1			yes	blaPC1						ant(9)-Ia										lnu(B)		lsa(E)										tet(M)	tet(K)
H1832	GCA_900250715.1	Denmark	Human	2014	398	c6	EP4	L3		t034	yes		V					yes	blaPC1						ant(9)-Ia				str						lnu(B)		lsa(E)										tet(M)	tet(K)
H2	SAMN17305089	Thailand	Human clinical	2017	398	c6				t034	yes		V		SaPIpig1			yes	blaPC1	aac(6')-aph(2'')			aadD	ant(6)-Ia	ant(9)-Ia		spw								lnu(B)		lsa(E)	erm(A)	erm(B)								tet(M)
H223	ERR1823561	Denmark	Horse	2015	398	c6	EP4	L3		t034	yes		V		SaPIpig1			yes	blaPC1						ant(9)-Ia										lnu(B)		lsa(E)										tet(M)	tet(K)
HN2SA18	GCA_024588435.1	China	Pig	2020	398	c6	AAP			t571	yes			IX		SaPIpig2		yes	blaPC1	aac(6')-aph(2'')			aadD	ant(6)-Ia			spw	cfr							lnu(B)		lsa(E)			erm(C)		erm(T)	fexA				tet(M)		tet(L)
HN2SA20	GCA_024588355.1	China	Pig	2020	398	c6	AAP			unknown	yes			IX		SaPIpig2		yes	blaPC1	aac(6')-aph(2'')			aadD	ant(6)-Ia			spw	cfr							lnu(B)		lsa(E)					erm(T)	fexA				tet(M)		tet(L)
HN2SA30	GCA_024588305.1	China	Pig	2020	398	c6	AAP			t571	yes			IX		SaPIpig2		yes	blaPC1	aac(6')-aph(2'')			aadD	ant(6)-Ia			spw	cfr							lnu(B)		lsa(E)					erm(T)	fexA				tet(M)		tet(L)
HN3SA14	GCA_024588675.1	China	Pig	2021	398	c6	AAP			t571	yes			IX		SaPIpig2		yes	blaPC1	aac(6')-aph(2'')			aadD	ant(6)-Ia			spw	cfr							lnu(B)		lsa(E)						fexA				tet(M)		tet(L)
HP20814.024	GCA_014694735.1	USA	Human clinical	2017	398					t034								yes	blaPC1						ant(9)-Ia									lnu(A)				erm(A)									tet(M)
ISU 909	GCA_002304635.1	USA	Pig	2010	398					t034	yes		V					yes	blaPC1						ant(9)-Ia									lnu(A)				erm(A)									tet(M)	tet(K)
JX2SA13	GCA_024588315.1	China	Pig	2020	398	c6	AAP			t3625	yes		V			SaPIpig2		yes	blaPC1	aac(6')-aph(2'')			aadD	ant(6)-Ia			spw								lnu(B)		lsa(E)			erm(C)		erm(T)	fexA				tet(M)		tet(L)
M2900	GCA_900250965.1	Denmark	Human	2014	398	c6	EP3			t034	yes		V					yes	blaPC1						ant(9)-Ia								vga(E)					erm(A)									tet(M)	tet(K)
M3784	GCA_900251735.1	Denmark	Human	2014	398	c6	EP4	L3		t034	yes		V		SaPIpig1			yes	blaPC1						ant(9)-Ia										lnu(B)		lsa(E)										tet(M)	tet(K)
M3883	GCA_900251835.1	Denmark	Human	2014	398	c6	EP3			t011	yes		V					yes	blaPC1						ant(9)-Ia								vga(E)					erm(A)									tet(M)	tet(K)
M3897	GCA_900251815.1	Denmark	Human	2014	398	c6	EP4	L3		t011	yes		V		SaPIpig1			yes	blaPC1						ant(9)-Ia				str						lnu(B)		lsa(E)			erm(C)							tet(M)	tet(K)
190266	GCA_028516245.1	France	Cattle	2019	398	c2	SP			t1451																																erm(T)
191049	GCA_023110795.1	Germany	Pig	2019	398	c6	EP5	Lpg		t2011	yes		V		SaPIpig1			yes																													tet(M)	tet(K)
191210	GCA_023110735.1	Germany	Pig	2019	398	c6	EP5	Lpg		t011	yes		V			SaPIpig2		yes																													tet(M)	tet(K)
191368	GCA_028513075.1	France	Cattle	2019	398	c2	SP			t15810																																erm(T)
M3907	GCA_900251945.1	Denmark	Human	2014	398	c6	EP3			t034	yes		V		SaPIpig1			yes	blaPC1						ant(9)-Ia								vga(E)					erm(A)									tet(M)	tet(K)
MSA-03285-1	GCA_028589395.1	Belgium	Pig	2016	398	c6	EP4	L3		t034	yes		V					yes	blaPC1						ant(9)-Ia										lnu(B)		lsa(E)										tet(M)	tet(K)
MSA-05984-1	GCA_028592095.1	Belgium	Pig	2016	398	c6	EP3			t898	yes		V					yes	blaPC1						ant(9)-Ia								vga(E)					erm(A)	erm(B)								tet(M)	tet(K)
MSA-05985-1	GCA_028590085.1	Belgium	Pig	2016	398	c6	EP3			t898	yes		V					yes	blaPC1						ant(9)-Ia								vga(E)					erm(A)	erm(B)								tet(M)	tet(K)
MZ105	SAMN06847486	USA	Human clinical	2015	398	c6	AAP			t571	yes	IV				SaPIpig2		yes	blaPC1	aac(6')-aph(2'')			aadD	ant(6)-Ia			spw								lnu(B)		lsa(E)					erm(T)					tet(M)		tet(L)
MZ105	SAMN15902577	USA	Human clinical	2015	398	c6	AAP			t571	yes	IV				SaPIpig2		yes	blaPC1	aac(6')-aph(2'')			aadD	ant(6)-Ia			spw								lnu(B)		lsa(E)					erm(T)					tet(M)		tet(L)
N19211	SRR22016506	Hungary	Human clinical	2019	398	c6	EP4	L3		t034	yes		V					yes	blaPC1						ant(9)-Ia			cfr	str						lnu(B)		lsa(E)						fexA				tet(M)	tet(K)
N19280	SRR22016504	Hungary	Human clinical	2019	398	c6	EP3			t011	yes		V						blaPC1						ant(9)-Ia								vga(E)					erm(A)										tet(K)
N19294	SRR22016513	Hungary	Human clinical	2019	398	c6	EP3			t034	yes		V					yes	blaPC1						ant(9)-Ia								vga(E)					erm(A)									tet(M)	tet(K)
N19329	SRR22016512	Hungary	Human clinical	2019	398	c6	EP4	L3		t3275	yes		V		SaPIpig1			yes	blaPC1						ant(9)-Ia										lnu(B)		lsa(E)										tet(M)	tet(K)
N20002	SRR22016510	Hungary	Human clinical	2019	398	c6	EP4	L3		t034	yes		V		SaPIpig1			yes	blaPC1						ant(9)-Ia										lnu(B)		lsa(E)										tet(M)	tet(K)
NM335	GCA_026940335.1	USA	Human carriage	2013	398	c6	AAP			t571					SaPIpig1			yes	blaPC1	aac(6')-aph(2'')			aadD	ant(6)-Ia			spw								lnu(B)		lsa(E)					erm(T)	fexA				tet(M)		tet(L)
NM336	GCA_026940315.1	USA	Human carriage	2012	398	c6	AAP			t571						SaPIpig2		yes	blaPC1	aac(6')-aph(2'')			aadD	ant(6)-Ia			spw								lnu(B)		lsa(E)					erm(T)	fexA				tet(M)		tet(L)
NM337	GCA_026938025.1	USA	Human carriage	2012	398	c6	AAP			t571						SaPIpig2		yes	blaPC1	aac(6')-aph(2'')			aadD	ant(6)-Ia			spw								lnu(B)		lsa(E)					erm(T)	fexA				tet(M)		tet(L)
NM338	GCA_026940295.1	USA	Human carriage	2012	398	c6	AAP			t571						SaPIpig2		yes	blaPC1	aac(6')-aph(2'')			aadD	ant(6)-Ia			spw								lnu(B)		lsa(E)					erm(T)	fexA				tet(M)		tet(L)
NM340	GCA_026940275.1	USA	Human carriage	2012	398	c6	AAP			t571						SaPIpig2		yes	blaPC1	aac(6')-aph(2'')			aadD	ant(6)-Ia			spw								lnu(B)		lsa(E)					erm(T)	fexA				tet(M)		tet(L)
NM341	GCA_026940215.1	USA	Human carriage	2012	398	c6	AAP			t571						SaPIpig2		yes	blaPC1	aac(6')-aph(2'')			aadD	ant(6)-Ia			spw								lnu(B)		lsa(E)			erm(C)		erm(T)	fexA				tet(M)		tet(L)
NM342	GCA_026938005.1	USA	Human carriage	2012	398	c6	AAP			t571						SaPIpig2		yes	blaPC1	aac(6')-aph(2'')			aadD	ant(6)-Ia			spw								lnu(B)		lsa(E)					erm(T)	fexA				tet(M)		tet(L)
NM343	GCA_026938755.1	USA	Pig	2012	398	c6	AAP			t571						SaPIpig2		yes	blaPC1	aac(6')-aph(2'')			aadD	ant(6)-Ia			spw								lnu(B)		lsa(E)			erm(C)		erm(T)					tet(M)		tet(L)
NM344	GCA_026941495.1	USA	Pig	2012	398	c6	AAP			t571						SaPIpig2		yes	blaPC1	aac(6')-aph(2'')			aadD	ant(6)-Ia			spw								lnu(B)		lsa(E)			erm(C)		erm(T)					tet(M)		tet(L)
NM346	GCA_026941475.1	USA	Pig	2012	398	c6	AAP			t571						SaPIpig2		yes	blaPC1	aac(6')-aph(2'')			aadD	ant(6)-Ia			spw								lnu(B)		lsa(E)					erm(T)					tet(M)		tet(L)
NM347	GCA_026940235.1	USA	Pig	2012	398					t571								yes	blaPC1						ant(9)-Ia									lnu(A)				erm(A)									tet(M)
NM348	GCA_026937945.1	USA	Pig	2012	398					t571								yes	blaPC1						ant(9)-Ia									lnu(A)				erm(A)									tet(M)
OP10	GCA_009792545.1	Denmark	Human clinical	2015	398	c6	EP4	L3		t034	yes		V					yes	blaPC1						ant(9)-Ia										lnu(B)		lsa(E)			erm(C)							tet(M)	tet(K)
OP11	GCA_009792555.1	Denmark	Human carriage	2015	398	c6	EP4	L3		t034	yes		V					yes	blaPC1						ant(9)-Ia										lnu(B)		lsa(E)										tet(M)	tet(K)
OP12	GCA_009792595.1	Denmark	Human clinical	2015	398	c6	EP4	L3		t034	yes		V		SaPIpig1			yes	blaPC1						ant(9)-Ia				str						lnu(B)		lsa(E)			erm(C)							tet(M)	tet(K)
OP14	GCA_009792605.1	Denmark	Human carriage	2015	398	c6	EP4	L3		t034	yes		V		SaPIpig1			yes	blaPC1						ant(9)-Ia										lnu(B)		lsa(E)			erm(C)							tet(M)	tet(K)
OP15	GCA_009792665.1	Denmark	Human carriage	2015	398	c6	EP4	L3		t034	yes		V					yes	blaPC1						ant(9)-Ia										lnu(B)		lsa(E)										tet(M)	tet(K)
OP17	GCA_009792695.1	Denmark	Human carriage	2015	398	c6	EP4	L3		t034	yes		V		SaPIpig1			yes	blaPC1						ant(9)-Ia										lnu(B)		lsa(E)										tet(M)	tet(K)
OP18	GCA_009792715.1	Denmark	Human clinical	2015	398	c6	EP4	L3		t034	yes		V		SaPIpig1			yes	blaPC1						ant(9)-Ia				str						lnu(B)		lsa(E)			erm(C)							tet(M)	tet(K)
OP2	GCA_009792405.1	Denmark	Human carriage	2015	398	c6	EP4	L3		t034	yes		V		SaPIpig1			yes	blaPC1						ant(9)-Ia				str						lnu(B)		lsa(E)			erm(C)							tet(M)	tet(K)
OP22	GCA_009792785.1	Denmark	Human carriage	2015	398	c6	EP4			t011	yes		V					yes	blaPC1						ant(9)-Ia										lnu(B)		lsa(E)										tet(M)
OP4	GCA_009792375.1	Denmark	Human carriage	2015	398	c6	EP4	L3		t034	yes		V		SaPIpig1			yes	blaPC1						ant(9)-Ia										lnu(B)		lsa(E)										tet(M)	tet(K)
OP8	GCA_009792495.1	Denmark	Human clinical	2015	398	c6	EP4	L3		t034	yes		V		SaPIpig1			yes	blaPC1						ant(9)-Ia										lnu(B)		lsa(E)										tet(M)	tet(K)
P23-01_SW31.1	SRR445263	USA	Pig	2008	398					unknown	yes		V					yes	blaPC1				aadD		ant(9)-Ia					bleO	vga(A)							erm(A)									tet(M)	tet(K)
P23-02_SW62.1	SRR445265	USA	Pig	2008	398					unknown	yes		V					yes	blaPC1				aadD		ant(9)-Ia					bleO	vga(A)							erm(A)		erm(C)							tet(M)	tet(K)
P23-03_SW181.1	SRR445262	USA	Pig	2008	398					unknown	yes		V					yes	blaPC1						ant(9)-Ia								vga(E)	lnu(A)				erm(A)		erm(C)							tet(M)	tet(K)
P7	GCA_028387735.1	Germany	Pig	2016	398	c6	EP3	LEb		t011	yes		V					yes	blaPC1						ant(9)-Ia								vga(E)	lnu(A)				erm(A)	erm(B)								tet(M)	tet(K)
P9a	GCA_028392685.1	Germany	Pig	2016	398	c6	EP4	L3		unknown	yes		V		SaPIpig1			yes	blaPC1						ant(9)-Ia										lnu(B)		lsa(E)										tet(M)	tet(K)
PHE06	ERR1450620	UK (Northern Ireland)	Pig	2014*	398	c6	EP4	L3		t011	yes		V					yes	blaPC1						ant(9)-Ia										lnu(B)		lsa(E)										tet(M)	tet(K)
PHE07	ERR1450621	UK (Northern Ireland)	Pig	2014*	398	c6	EP4	L3		t011	yes		V					yes	blaPC1						ant(9)-Ia										lnu(B)		lsa(E)			erm(C)							tet(M)	tet(K)
PHE2	SAMEA36334168	UK	Turkey meat	2015	398	c6	EP4	L3		t011	yes		V		SaPIpig1			yes	blaPC1						ant(9)-Ia				str						lnu(B)		lsa(E)										tet(M)	tet(K)
PHE3	SAMEA36334918	UK	Turkey meat	2015	398	c6	EP3			t011	yes		V					yes	blaPC1						ant(9)-Ia	spd							vga(E)					erm(A)		erm(C)							tet(M)	tet(K)
PHE5	SAMEA36336418	UK	Pork meat	2015	398	c6	EP4	L3		t011	yes		V					yes	blaPC1						ant(9)-Ia				str			vga(C)			lnu(B)		lsa(E)										tet(M)	tet(K)
PJFA-521M	GCA_004681195.1	South Korea	Pig	2017	398	c6	AAP			t18103	yes		V			SaPIpig2		yes	blaPC1	aac(6')-aph(2'')			aadD	ant(6)-Ia			spw	cfr							lnu(B)		lsa(E)					erm(T)	fexA				tet(M)		tet(L)
PJFH-522M	GCA_004012035.1	South Korea	Human carriage	2017	398	c6	AAP			t18103	yes		V			SaPIpig2		yes	blaPC1	aac(6')-aph(2'')			aadD	ant(6)-Ia			spw								lnu(B)		lsa(E)					erm(T)	fexA				tet(M)		tet(L)
R1-H18-1-16	GCA_025722755.1	Japan	Pig	2019	398					t034	yes		V					yes	blaPC1						ant(9)-Ia													erm(A)									tet(M)	tet(K)
R1-H18-3-18	GCA_025722715.1	Japan	Pig	2019	398					t034	yes		V					yes	blaPC1						ant(9)-Ia													erm(A)									tet(M)	tet(K)
R1-O14-3-14	GCA_025722775.1	Japan	Pig	2019	398	c6	EP4	L3		t034	yes		V					yes	blaPC1						ant(9)-Ia										lnu(B)		lsa(E)										tet(M)	tet(K)
R1-O14-4-15	GCA_025722735.1	Japan	Pig	2019	398	c6	EP4	L3		t034	yes		V					yes	blaPC1						ant(9)-Ia										lnu(B)		lsa(E)										tet(M)	tet(K)
R1-T10-1-2	GCA_025723285.1	Japan	Pig	2019	398	c6	EP4	L3		t034	yes		V		SaPIpig1			yes	blaPC1						ant(9)-Ia								vga(E)		lnu(B)		lsa(E)										tet(M)	tet(K)
R1-T10-4-4	GCA_025722935.1	Japan	Pig	2019	398	c6	EP4	L3		t034	yes		V		SaPIpig1			yes	blaPC1						ant(9)-Ia								vga(E)		lnu(B)		lsa(E)										tet(M)	tet(K)
R1-T11-1-6	GCA_025722895.1	Japan	Pig	2019	398	c6	EP4	L3		t034	yes		V		SaPIpig1			yes	blaPC1						ant(9)-Ia								vga(E)		lnu(B)		lsa(E)										tet(M)	tet(K)
R1-T21-2-10	GCA_025722855.1	Japan	Pig	2019	398	c6	EP4	L3		t034	yes		V		SaPIpig1			yes	blaPC1						ant(9)-Ia										lnu(B)		lsa(E)										tet(M)	tet(K)
RIVM_M033174	GCA_027666565.1	Netherlands	Human	2016	398	c6	EP3			t034	yes		V					yes	blaPC1						ant(9)-Ia								vga(E)					erm(A)									tet(M)	tet(K)
S0385	AM990992	Netherlands	Human clinical	2006	398	c6	EP5	Lpg		t011	yes		V		SaPIpig1			yes	blaPC1				aadD		ant(9)-Ia								vga(E)					erm(A)	erm(B)								tet(M)	tet(K)	tet(L)
S18_2014	GCA_013371405.1	Brazil	Pig	2014	398	c6	AAP			t571						SaPIpig2		yes	blaPC1	aac(6')-aph(2'')			aadD	ant(6)-Ia			spw								lnu(B)		lsa(E)					erm(T)	fexA				tet(M)		tet(L)
S2AE2	GCA_003309475.1	China	Environment	2016	398					unknown								yes	blaPC1	aac(6')-aph(2'')			aadD	ant(6)-Ia			spw		str					lnu(A)			lsa(E)			erm(C)			fexA				tet(M)		tet(L)
S2AY11	GCA_003309465.1	China	Pig	2016	398					unknown	yes			IX	SaPIpig1			yes	blaPC1	aac(6')-aph(2'')			aadD	ant(6)-Ia					str		vga(A)			lnu(A)						erm(C)			fexA				tet(M)		tet(L)
S2AY23	GCA_003309445.1	China	Pig	2016	398					unknown								yes	blaPC1															lnu(A)													tet(M)		tet(L)
S2CY27	GCA_003309355.1	China	Pig	2016	398					unknown								yes	blaPC1										str					lnu(A)													tet(M)
S681	GCA_002204735.1	Switzerland	Pig	2009	398	c6	EP3	LEa		t034	yes		V					yes	blaPC1						ant(9)-Ia								vga(E)					erm(A)									tet(M)	tet(K)
SA1	SAMN12734553	Slovenia	Human	2014	398	c6	EP4	L3		t011	yes		V					yes	blaPC1						ant(9)-Ia										lnu(B)		lsa(E)										tet(M)	tet(K)
SA14-265	GCA_002208475.1	France	Human clinical	2014	398					t034								yes	blaPC1						ant(9)-Ia													erm(A)		erm(C)							tet(M)
SA39	SAMN12734588	Slovenia	Human	2014	398	c6	EP3			t034	yes		V		SaPIpig1			yes	blaPC1						ant(9)-Ia								vga(E)					erm(A)									tet(M)	tet(K)
SA41	SAMN12734590	Slovenia	Human	2014	398	c6	EP4	L3		t034	yes		V					yes	blaPC1						ant(9)-Ia				str						lnu(B)		lsa(E)										tet(M)	tet(K)
SA9	SAMN12734561	Slovenia	Human	2014	398	c6	EP4	L3		unknown	yes		V					yes	blaPC1						ant(9)-Ia										lnu(B)		lsa(E)										tet(M)	tet(K)
SDY30	GCA_003309865.1	China	Pig	2016	398	c6	AAP			unknown								yes	blaPC1	aac(6')-aph(2'')			aadD	ant(6)-Ia			spw								lnu(B)		lsa(E)					erm(T)	fexA				tet(M)		tet(L)
SHP1	GCF_024515835.1	China	Pig	2016	398	c6	AAP			t571	yes		V			SaPIpig2		yes	blaPC1	aac(6')-aph(2'')			aadD	ant(6)-Ia			spw								lnu(B)		lsa(E)					erm(T)	fexA				tet(M)		tet(L)
SSI_105887	ERR1992228	Denmark	Human	2006	398	c6	EP4			t011	yes		V					yes	blaPC1						ant(9)-Ia				str						lnu(B)		lsa(E)			erm(C)							tet(M)
SSI_114697	ERR1992241	Denmark	Pig	2007	398	c6	EP4			t034	yes		V					yes	blaPC1						ant(9)-Ia				str						lnu(B)		lsa(E)										tet(M)
SSI_125851	ERR1992286	Denmark	Human	2008	398	c6	EP4			t011	yes		V					yes	blaPC1						ant(9)-Ia										lnu(B)		lsa(E)										tet(M)
SSI_125853	ERR1992287	Denmark	Human	2008	398	c6	EP4	L3		t011	yes		V					yes	blaPC1						ant(9)-Ia				str						lnu(B)		lsa(E)										tet(M)	tet(K)
SSI_125865	ERR1992292	Denmark	Human	2008	398	c6	EP4	L3		unknown	yes		V					yes	blaPC1						ant(9)-Ia				str						lnu(B)		lsa(E)										tet(M)	tet(K)
SSI_125879	ERR2437215	Denmark	Human	2008	398	c6	EP4			t011	yes		V					yes	blaPC1						ant(9)-Ia				str						lnu(B)		lsa(E)			erm(C)							tet(M)
ST398:ISU 917	GCA_002273475.1	USA	Pig	2010	398					t034	yes		V					yes	blaPC1				aadD		ant(9)-Ia					bleO	vga(A)			lnu(A)				erm(A)									tet(M)	tet(K)
ST398:ISU 918	GCA_002273495.1	USA	Pig	2010	398					t034	yes		V					yes	blaPC1						ant(9)-Ia													erm(A)									tet(M)	tet(K)
ST398:ISU 920	GCA_002273525.1	USA	Pig	2010	398					t034	yes		V						blaPC1						ant(9)-Ia									lnu(A)				erm(A)									tet(M)	tet(K)
ST398:ISU 922	GCA_002275205.1	USA	Pig	2010	398					t034	yes		V					yes	blaPC1						ant(9)-Ia									lnu(A)				erm(A)									tet(M)	tet(K)
ST398:ISU 924	GCA_002273545.1	USA	Pig	2010	398					t034	yes		V					yes	blaPC1						ant(9)-Ia									lnu(A)				erm(A)									tet(M)	tet(K)
ST398:ISU 927	GCA_002275265.1	USA	Pig	2010	398					t034	yes		V					yes	blaPC1						ant(9)-Ia									lnu(A)				erm(A)									tet(M)	tet(K)
SWK35	SRR445266	USA	Pig	2009	398					unknown	yes		V					yes	blaPC1						ant(9)-Ia													erm(A)									tet(M)	tet(K)
Tur-15	GCA_000640195.1	Austria	Turkey	2009	398	c6	EP3			t011	yes		V					yes	blaPC1						ant(9)-Ia								vga(E)					erm(A)									tet(M)	tet(K)
Tur-22	GCA_000640255.1	Italy	Turkey	2009	398	c6	EP3			t011	yes		V					yes	blaPC1						ant(9)-Ia				str				vga(E)					erm(A)		erm(C)							tet(M)	tet(K)
1900527741	GCA_026762915.1	France	Human carriage	2019	398	c2	SP			t1451																																erm(T)
Tur-6	GCA_000640275.1	Germany	Turkey	2009	398	c6	EP3			t011	yes		V					yes	blaPC1						ant(9)-Ia								vga(E)					erm(A)									tet(M)	tet(K)
USA42	SRR445228	USA	Cattle	1993	398					t011					SaPIpig1-hybrid			yes	blaPC1						ant(9)-Ia				str									erm(A)									tet(M)
1900600676	GCA_026761015.1	France	Human carriage	2019	398	c2	SP			t571																																erm(T)
VET0254R	GCA_000642695.1	Netherlands	Human carriage	2009	398	c6	EP3	LEb		t011	yes		V					yes	blaPC1						ant(9)-Ia								vga(E)					erm(A)									tet(M)	tet(K)
VET0267R	GCA_000642815.1	Netherlands	Human carriage	2009	398	c6	EP3	LEb		t011	yes		V					yes	blaPC1						ant(9)-Ia				str				vga(E)					erm(A)									tet(M)	tet(K)
VET0413R	GCA_000644515.1	Netherlands	Human carriage	2009	398	c6	EP5			t011	yes	IV				SaPIpig2		yes	blaPC1										str		vga(A)																tet(M)
1900650580	GCA_026764135.1	France	Human carriage	2019	398	c2	SP			t5719																																erm(T)
1900682086	GCA_026757855.1	France	Human carriage	2019	398	c2	SP			t571																																erm(T)
VET0414R	GCA_000683475.1	Netherlands	Human carriage	2009	398	c6	EP5			t011	yes	IV				SaPIpig2		yes	blaPC1										str		vga(A)									erm(C)							tet(M)
1900754238	GCA_026758015.1	France	Human carriage	2019	398	c2	SP			t1170																																erm(T)
VET0765S	GCA_000683215.1	Netherlands	Human carriage	2008	398	c6	EP4			t034								yes	blaPC1																								fexA				tet(M)
VET1035S	GCA_000645655.1	Netherlands	Human carriage	2009	398	c6	EP4			t011								yes	blaPC1				aadD																				fexA				tet(M)		tet(L)
VET1048S	GCA_000645675.1	Netherlands	Human carriage	2009	398	c6	EP4			t011								yes	blaPC1				aadD																				fexA				tet(M)		tet(L)
VET1103S	GCA_000683175.1	Netherlands	Human carriage	2009	398	c6	EP3			t011								yes	blaPC1						ant(9)-Ia								vga(E)					erm(A)									tet(M)	tet(K)
VET1104S	GCA_000645775.1	Netherlands	Human carriage	2009	398	c6	EP3			unknown								yes	blaPC1						ant(9)-Ia								vga(E)					erm(A)									tet(M)	tet(K)
2000097722	GCA_026758155.1	France	Human carriage	2020	398	c2	SP			t6605																																erm(T)
2000097733	GCA_026758195.1	France	Human carriage	2020	398	c2	SP			t1451																																erm(T)
VET1168S	GCA_000645795.1	Netherlands	Human carriage	2009	398					t011					SaPIpig1-hybrid			yes	blaPC1						ant(9)-Ia													erm(A)		erm(C)							tet(M)
VET1411S	GCA_000645855.1	Netherlands	Human carriage	2009	398	c6	EP3			t011								yes	blaPC1						ant(9)-Ia								vga(E)					erm(A)									tet(M)	tet(K)
2000097869	GCA_026759555.1	France	Human carriage	2020	398	c2	SP			t5719																																erm(T)
2000097892	GCA_026759475.1	France	Human carriage	2020	398	c2	SP			t2928
2000097966	GCA_026759915.1	France	Human carriage	2020	398	c2	SP			t15256																																erm(T)
VET1422S	GCA_000683095.1	Netherlands	Human carriage	2009	398	c6	EP4			t034								yes	blaPC1				aadD																	erm(C)			fexA				tet(M)		tet(L)
2000100544	GCA_026757155.1	France	Human carriage	2020	398	c2	SP			t6605																																erm(T)
2000100709	GCA_026757215.1	France	Human carriage	2020	398	c2	SP			unknown																																erm(T)
VET1434S	GCA_000645875.1	Netherlands	Human carriage	2009	398	c6	EP3			t011								yes	blaPC1						ant(9)-Ia				str				vga(E)					erm(A)									tet(M)	tet(K)
VET1468S	GCA_000645895.1	Netherlands	Human carriage	2009	398					t011					SaPIpig1-hybrid			yes	blaPC1						ant(9)-Ia													erm(A)									tet(M)	tet(K)
VET1727S	GCA_000646055.1	Netherlands	Human carriage	2009	398	c6	EP4			t943								yes	blaPC1																					erm(C)			fexA				tet(M)
2000106120	GCA_026758655.1	France	Human carriage	2020	398~	c2	SP			t571																																erm(T)
VET1816S	GCA_000646115.1	Netherlands	Human carriage	2009	398	c6	EP3			t011								yes	blaPC1						ant(9)-Ia				str				vga(E)					erm(A)									tet(M)	tet(K)
2000106324	GCA_026759295.1	France	Human carriage	2020	398	c2	SP			t571																																erm(T)
2000106433	GCA_026759335.1	France	Human carriage	2020	398	c2	SP			unknown
VET1817S	GCA_000646135.1	Netherlands	Human carriage	2009	398	c6	EP3			t011								yes	blaPC1						ant(9)-Ia								vga(E)					erm(A)									tet(M)	tet(K)
VET1822S	GCA_000646155.1	Netherlands	Human carriage	2009	398					t011					SaPIpig1-hybrid			yes	blaPC1						ant(9)-Ia													erm(A)		erm(C)							tet(M)	tet(K)
VET1866R	GCA_000646635.1	Netherlands	Human carriage	2011	398	c6	EP5			t011	yes	IV				SaPIpig2		yes	blaPC1																												tet(M)
2000360484	GCA_026760715.1	France	Human carriage	2020	398	c2	SP			t1451																																erm(T)
VET1867R	GCA_000646655.1	Netherlands	Human carriage	2011	398	c6	EP5			t011	yes	IV				SaPIpig2		yes	blaPC1																												tet(M)
VET1877R	GCA_000646775.1	Netherlands	Human carriage	2011	398	c6	EP3			t011	yes		V					yes	blaPC1						ant(9)-Ia								vga(E)					erm(A)	erm(B)								tet(M)
VET1959S	GCA_000647275.1	Netherlands	Human carriage	2011	398	c6	EP4			t034								yes	blaPC1																								fexA				tet(M)
2000396021	GCA_026762595.1	France	Human carriage	2019	398	c2	SP			t571																																erm(T)
2000435094	GCA_026755135.1	France	Human carriage	2020	398	c2	SP			t571																																erm(T)
2000454646	GCA_026756395.1	France	Human carriage	2020	398	c2	SP			t6605																																erm(T)
WA7	GCA_029680905.1	Germany	Human carriage	2016	398	c6	EP3	LEb		t011	yes		V					yes	blaPC1						ant(9)-Ia								vga(E)					erm(A)	erm(B)								tet(M)	tet(K)
WC10	GCA_028387695.1	Germany	Human carriage	2016	398	c6	EP4	L3		unknown	yes		V		SaPIpig1			yes	blaPC1						ant(9)-Ia										lnu(B)		lsa(E)										tet(M)	tet(K)
2000566095	GCA_026762895.1	France	Human carriage	2020	398	c2	SP			t1451
WD10	GCA_028391645.1	Germany	Human carriage	2016	398	c6	EP4	L3		unknown	yes		V		SaPIpig1			yes	blaPC1						ant(9)-Ia										lnu(B)		lsa(E)										tet(M)	tet(K)
01CZ001M	SRR9200088	Italy	Pig	2018	398	c6	EP5	Lpg		t011	yes		V		SaPIpig1			yes		aac(6')-aph(2'')																											tet(M)	tet(K)
WD12	GCA_028391585.1	Germany	Human carriage	2016	398	c6	EP4	L3		t011	yes		V		SaPIpig1			yes	blaPC1						ant(9)-Ia										lnu(B)		lsa(E)										tet(M)	tet(K)
01CZ003M	SRR9200087	Italy	Pig	2018	398	c6	EP5	Lpg		t011	yes		V					yes		aac(6')-aph(2'')																											tet(M)	tet(K)
WD9	GCA_028387655.1	Germany	Human carriage	2016	398	c6	EP4	L3		t011	yes		V		SaPIpig1			yes	blaPC1						ant(9)-Ia										lnu(B)		lsa(E)										tet(M)	tet(K)
01CZ004M	SRR9200086	Italy	Pig	2018	398	c6	EP5	Lpg		t011	yes		V					yes																													tet(M)	tet(K)
01CZ005M	SRR9200085	Italy	Pig	2018	398	c6	EP5	Lpg		t011	yes		V		SaPIpig1			yes																													tet(M)	tet(K)
YN471	GCF_024515775.1	China	Pig	2017	398	c6	EP3			t034	yes		V					yes	blaPC1						ant(9)-Ia								vga(E)					erm(A)									tet(M)	tet(K)
YN502	GCF_024515805.1	China	Pig	2017	398	c6	EP3			t034	yes		V		SaPIpig1			yes	blaPC1						ant(9)-Ia								vga(E)					erm(A)		erm(C)							tet(M)	tet(K)
YN523	GCF_024515795.1	China	Pig	2017	398	c6	EP3			t034	yes		V					yes	blaPC1						ant(9)-Ia								vga(E)					erm(A)									tet(M)	tet(K)
ZJS9P110A	GCA_024915095.1	China	Pig	2019	398	c6	AAP			t2383						SaPIpig2		yes	blaPC1	aac(6')-aph(2'')			aadD	ant(6)-Ia			spw								lnu(B)		lsa(E)			erm(C)		erm(T)	fexA				tet(M)		tet(L)
ZJS9P122A	GCA_024915145.1	China	Pig	2019	398	c6	AAP			t571						SaPIpig2		yes	blaPC1	aac(6')-aph(2'')			aadD	ant(6)-Ia			spw								lnu(B)		lsa(E)					erm(T)	fexA				tet(M)		tet(L)
ZJS9P128A	GCA_024915105.1	China	Pig	2019	398	c6	AAP			t571						SaPIpig2		yes	blaPC1	aac(6')-aph(2'')			aadD	ant(6)-Ia			spw								lnu(B)		lsa(E)			erm(C)		erm(T)	fexA				tet(M)		tet(L)
ZJS9P218A	GCA_024915175.1	China	Pig	2019	398	c6	AAP			t571						SaPIpig2		yes	blaPC1	aac(6')-aph(2'')			aadD	ant(6)-Ia			spw								lnu(B)		lsa(E)			erm(C)		erm(T)	fexA				tet(M)		tet(L)
ZJS9P223A	GCA_024915025.1	China	Pig	2019	398	c6	AAP			t571						SaPIpig2		yes	blaPC1	aac(6')-aph(2'')			aadD	ant(6)-Ia			spw								lnu(B)		lsa(E)			erm(C)		erm(T)	fexA				tet(M)		tet(L)
ZJS9P24A	GCA_024915275.1	China	Pig	2019	398	c6	AAP			unknown						SaPIpig2		yes	blaPC1	aac(6')-aph(2'')			aadD	ant(6)-Ia			spw								lnu(B)		lsa(E)			erm(C)		erm(T)	fexA				tet(M)		tet(L)
05CS001M	SRR11109840	Italy	Pig	2018	398	c6	EP5	Lpg		t011	yes		V		SaPIpig1			yes													vga(A)									erm(C)							tet(M)	tet(K)
05CS004U	SRR11109848	Italy	Human carriage	2018		c6	EP5	Lpg		t011	yes		V		SaPIpig1			yes													vga(A)			lnu(A)						erm(C)							tet(M)	tet(K)
05CS008M	SRR11109839	Italy	Pig	2018	398	c6	EP5	Lpg		t011	yes		V		SaPIpig1			yes													vga(A)			lnu(A)													tet(M)	tet(K)
05CS010M	SRR11109838	Italy	Pig	2018	398	c6	EP5	Lpg		t011	yes		V		SaPIpig1			yes													vga(A)			lnu(A)													tet(M)	tet(K)
05CS012M	SRR11109837	Italy	Pig	2018	398	c6	EP5	Lpg		t011	yes		V		SaPIpig1			yes													vga(A)									erm(C)							tet(M)	tet(K)
05CS013M	SRR11109891	Italy	Pig	2018	398	c6	EP5	Lpg		t011	yes		V		SaPIpig1			yes													vga(A)			lnu(A)													tet(M)	tet(K)
05CS016M	SRR11109890	Italy	Pig	2018	398	c6	EP5	Lpg		t011	yes		V		SaPIpig1			yes													vga(A)									erm(C)							tet(M)	tet(K)
05CS019M	SRR11109889	Italy	Pig	2018	398	c6	EP5	Lpg		t011	yes		V		SaPIpig1																vga(A)									erm(C)								tet(K)
05CS020M	SRR11109888	Italy	Pig	2018	398	c6	EP5	Lpg		t011	yes		V		SaPIpig1			yes													vga(A)									erm(C)							tet(M)	tet(K)
05CS024M	SRR11109887	Italy	Pig	2018	398	c6	EP5	Lpg		t011	yes		V		SaPIpig1			yes													vga(A)									erm(C)							tet(M)	tet(K)
ZJS9P35A	GCA_024915395.1	China	Pig	2019	398	c6	AAP			t2383						SaPIpig2		yes	blaPC1	aac(6')-aph(2'')			aadD	ant(6)-Ia			spw								lnu(B)		lsa(E)			erm(C)		erm(T)	fexA				tet(M)		tet(L)
ZJS9P41A	GCA_024915255.1	China	Pig	2019	398	c6	AAP			t571						SaPIpig2		yes	blaPC1	aac(6')-aph(2'')			aadD	ant(6)-Ia			spw								lnu(B)		lsa(E)			erm(C)		erm(T)	fexA				tet(M)		tet(L)
ZJS9P48A	GCA_024915205.1	China	Pig	2019	398	c6	AAP			t1451						SaPIpig2		yes	blaPC1	aac(6')-aph(2'')			aadD	ant(6)-Ia			spw								lnu(B)		lsa(E)			erm(C)		erm(T)	fexA				tet(M)		tet(L)
ZJS9P63A	GCA_024915135.1	China	Pig	2019	398	c6	AAP			t571						SaPIpig2		yes	blaPC1	aac(6')-aph(2'')			aadD	ant(6)-Ia			spw								lnu(B)		lsa(E)			erm(C)		erm(T)	fexA				tet(M)		tet(L)
ZS13	GCA_009764985.1	Taiwan	Human carriage	2015	398	c6	AAP			t571						SaPIpig2		yes	blaPC1	aac(6')-aph(2'')			aadD	ant(6)-Ia			spw								lnu(B)		lsa(E)					erm(T)	fexA				tet(M)		tet(L)
07KR002M	SRR11109885	Italy	Pig	2018	398	c6	EP5	Lpg	L2	t011	yes		V			SaPIpig2		yes							ant(9)-Ia										lnu(B)		lsa(E)		erm(B)								tet(M)	tet(K)
07KR003M	SRR11109884	Italy	Pig	2018	398	c6	EP5	Lpg	L2	t011	yes		V			SaPIpig2		yes							ant(9)-Ia										lnu(B)		lsa(E)		erm(B)								tet(M)
07KR004M	SRR11109883	Italy	Pig	2018	398	c6	EP5	Lpg	L2	t011	yes		V			SaPIpig2		yes							ant(9)-Ia										lnu(B)		lsa(E)										tet(M)	tet(K)
07KR005U	SRR11109886	Italy	Human carriage	2018	398	c6	EP5	Lpg	L2	t011	yes		V			SaPIpig2		yes							ant(9)-Ia										lnu(B)		lsa(E)		erm(B)								tet(M)	tet(K)
07KR006M	SRR11109882	Italy	Pig	2018	398	c6	EP5	Lpg	LEc	t011	yes		V					yes																lnu(A)					erm(B)								tet(M)	tet(K)
07KR008M	SRR11109879	Italy	Pig	2018	398	c6	EP5	Lpg	L2	t011	yes		V			SaPIpig2		yes							ant(9)-Ia										lnu(B)		lsa(E)		erm(B)								tet(M)	tet(K)
07KR009M	SRR11109878	Italy	Pig	2018	398	c6	EP5	Lpg	LEc	t011	yes		V			SaPIpig2		yes							ant(9)-Ia										lnu(B)		lsa(E)										tet(M)	tet(K)
07KR010M	SRR11109877	Italy	Pig	2018	398	c6	EP5	Lpg	L2	t011	yes		V			SaPIpig2		yes							ant(9)-Ia										lnu(B)		lsa(E)		erm(B)								tet(M)	tet(K)
07KR012M	SRR11109876	Italy	Pig	2018	398	c6	EP5	Lpg	LEc	t011	yes		V			SaPIpig2									ant(9)-Ia										lnu(B)		lsa(E)											tet(K)
07KR013M	SRR11109875	Italy	Pig	2018	398	c6	EP5	Lpg	LEc	t011	yes		V			SaPIpig2		yes							ant(9)-Ia										lnu(B)		lsa(E)										tet(M)
55-100-095	ERR1992053	Denmark	Pig	2014	398	c6	EP4	L3		t034	yes		V					yes	blaPC1						ant(9)-Ia				str						lnu(B)		lsa(E)										tet(M)	tet(K)
H224	ERR1823562	Denmark	Horse	2015	398	c6	EP4	L3		t034	yes		V		SaPIpig1			yes	blaPC1						ant(9)-Ia				str						lnu(B)		lsa(E)										tet(M)	tet(K)
07KR016M	SRR11109872	Italy	Pig	2018	398	c6	EP5	Lpg	LEc	t011	yes		V			SaPIpig2		yes							ant(9)-Ia										lnu(B)		lsa(E)										tet(M)	tet(K)
07KR017M	SRR11109871	Italy	Pig	2018	398	c6	EP5	Lpg	L2	t011	yes		V			SaPIpig2		yes							ant(9)-Ia										lnu(B)		lsa(E)		erm(B)								tet(M)	tet(K)
07KR018M	SRR11109869	Italy	Pig	2018	398	c6	EP5	Lpg	L2	t011	yes		V					yes							ant(9)-Ia										lnu(B)		lsa(E)		erm(B)								tet(M)	tet(K)
07KR019M	SRR11109868	Italy	Pig	2018	398	c6	EP5	Lpg	LEc	t011	yes		V			SaPIpig2		yes							ant(9)-Ia										lnu(B)		lsa(E)										tet(M)	tet(K)
62951	SRR445075	Denmark	Human clinical	2008	398	c6	EP4			t034					SaPIpig1				blaPC1					ant(6)-Ia			spw								lnu(B)		lsa(E)
11_LA_290	GCA_900409475.1	Germany	Human	2011	398	c6	EP3			t034	yes		V					yes	blaPC1						ant(9)-Ia								vga(E)					erm(A)									tet(M)	tet(K)
55-100-013	ERR1991983	Denmark	Pig	2014	398	c6	EP4	L3		t034	yes		V					yes	blaPC1						ant(9)-Ia										lnu(B)		lsa(E)										tet(M)	tet(K)
SSI_126159	ERR1992303	Denmark	Human	2008	398	c6	EP4			t011	yes		V		SaPIpig1				blaPC1					ant(6)-Ia			spw								lnu(B)		lsa(E)											tet(K)
21083150	GCA_023198525.1	China	Human clinical	2021	398	c3	AP			t034	yes		V						blaZ																					erm(C)
21101007	GCA_023198505.1	China	Human clinical	2021	398	c3	AP			t034	yes		V						blaZ																					erm(C)
21112741	GCA_023198405.1	China	Human clinical	2021	398	c3	AP			t034	yes		V						blaZ																					erm(C)
11A1165	SAMN14996911	China	Food product	2011	398	c3	AP			t034	yes		V						blaZ																					erm(C)
11A1502	SAMN14996914	China	Food product	2011	398	c3	AP			t034	yes		V						blaZ
11A96	SAMN14996931	China	Food product	2011	398	c3	AP			t034	yes		V						blaZ																					erm(C)
15-398-10	SRR11526863	China	Human clinical	2015	398	c3	AP			t034	yes		V						blaZ																					erm(C)
15-398-19	SRR11526860	China	Human clinical	2015	398	c3	AP			t034	yes		V						blaZ
08134-6	GCA_000636255.1	Belgium	Rodents	2008	398	c6	EP5	Lpg		t011	yes		V			SaPIpig2		yes																													tet(M)	tet(K)
15-398-4	SRR11526872	China	Human clinical	2015	398	c3	AP			t034	yes		V						blaZ																					erm(C)
15-398-5	SRR11526871	China	Human clinical	2015	398	c3	AP			t034	yes		V						blaZ																					erm(C)
15-398-6	SRR11526848	China	Human clinical	2015	398	c3	AP			t034	yes		V						blaZ																					erm(C)
0831N0235	SAMEA2757111	UK (Scotland)	Human carriage	2009	398	c2	SP			unknown
15-398-7	SRR11526837	China	Human clinical	2015	398	c3	AP			t034	yes		V						blaZ																					erm(C)
15-398-9	SRR11526826	China	Human clinical	2015	398	c3	AP			t034	yes		V						blaZ																					erm(C)
16-398-14	SRR11526857	China	Human clinical	2016	398	c3	AP			t034	yes		V						blaZ
16-398-15	SRR11526855	China	Human clinical	2016	398	c3	AP			t034	yes		V						blaZ
16-398-22	SRR11526854	China	Human clinical	2016	398	c3	AP			t11374	yes		V						blaZ
16-398-30	SRR11526853	China	Human clinical	2016	398	c3	AP			t571	yes		V						blaZ
16-398-31	SRR11526852	China	Human clinical	2016	398	c3	AP			t034	yes		V						blaZ																					erm(C)
16-398-35	SRR11526851	China	Human clinical	2016	398	c3	AP			t034	yes		V						blaZ																					erm(C)
16-398-36	SRR11526850	China	Human clinical	2016	398	c3	AP			t034	yes		V						blaZ																					erm(C)
16-398-7	SRR11526858	China	Human clinical	2016	398	c3	AP			t034	yes		V						blaZ															lnu(A)						erm(C)
16-398-8	SRR11526856	China	Human clinical	2016	398	c3	AP			t034	yes		V						blaZ
17-398-09	SRR11526847	China	Human clinical	2017	398	c3	AP			t034	yes		V						blaZ
17-398-10	SRR11526846	China	Human clinical	2017	398	c3	AP			t571	yes		V						blaZ																					erm(C)
17-398-11	SRR11526845	China	Human clinical	2017	398	c3	AP			t034	yes		V						blaZ																					erm(C)
17-398-12	SRR11526844	China	Human clinical	2017	398	c3	AP			t034	yes		V						blaZ																					erm(C)
17-398-20	SRR11526842	China	Human clinical	2017	398	c3	AP			t034	yes		V						blaZ																					erm(C)
17-398-21	SRR11526841	China	Human clinical	2017	398	c3	AP			t034	yes		V						blaZ
17-398-25	SRR11526840	China	Human clinical	2017	398	c3	AP			t5635	yes		V						blaZ
17-398-26	SRR11526839	China	Human clinical	2017	398	c3	AP			t034	yes		V						blaZ
17-398-29	SRR11526838	China	Human clinical	2017	398	c3	AP			t034	yes		V						blaZ
17-398-30	SRR11526836	China	Human clinical	2017	398	c3	AP			t034	yes		V						blaZ																					erm(C)
17-398-35	SRR11526835	China	Human clinical	2017	398	c3	AP			t034	yes		V						blaZ																					erm(C)
17-398-36	SRR11526834	China	Human clinical	2017	398	c3	AP			t034	yes		V						blaZ																					erm(C)
17-398-37	SRR11526833	China	Human clinical	2017	398	c3	AP			t034	yes		V						blaZ																					erm(C)
17-398-38	SRR11526832	China	Human clinical	2017	398	c3	AP			t5838	yes		V						blaZ															lnu(A)						erm(C)								tet(K)
17-398-40	SRR11526831	China	Human clinical	2017	398	c3	AP			t034	yes		V						blaZ				aadD											lnu(A)						erm(C)								tet(K)
18-398-01	SRR11526828	China	Human clinical	2018	398	c3	AP			t034	yes		V						blaZ																					erm(C)
18-398-04	SRR11526827	China	Human clinical	2018	398	c3	AP			t034	yes		V						blaZ																					erm(C)
18-398-05	SRR11526825	China	Human clinical	2018	398	c3	AP			t034	yes		V						blaZ																					erm(C)
18-398-11	SRR11526824	China	Human clinical	2018	398	c3	AP			t034	yes		V						blaZ																					erm(C)
18-398-13	SRR11526823	China	Human clinical	2018	398	c3	AP			t571	yes		V						blaZ																					erm(C)
11RC001U	SRR11109867	Italy	Human carriage	2018	398	c6	EP4	L5		t899	yes	IV			SaPIpig1			yes					aadD							bleO	vga(A)									erm(C)			fexA				tet(M)		tet(L)
11RC003M	SRR11109865	Italy	Pig	2018	398	c6	EP4	L5		t899	yes	IV			SaPIpig1			yes					aadD							bleO	vga(A)									erm(C)			fexA				tet(M)		tet(L)
11RC005M	SRR11109864	Italy	Pig	2018	398	c6	EP4	L5		t899	yes	IV			SaPIpig1			yes					aadD							bleO	vga(A)									erm(C)			fexA				tet(M)		tet(L)
11RC007M	SRR11109863	Italy	Pig	2018	398	c6	EP4	L5		t899	yes	IV			SaPIpig1			yes													vga(A)												fexA				tet(M)
11RC008M	SRR11109862	Italy	Pig	2018	398	c6	EP4	L5		t899	yes	IV			SaPIpig1			yes					aadD							bleO	vga(A)									erm(C)			fexA				tet(M)		tet(L)
18-398-14	SRR11526822	China	Human clinical	2018	398	c3	AP			t034	yes		V						blaZ
11RC011M	SRR11109860	Italy	Pig	2018	398	c6	EP4	L5		t899	yes	IV			SaPIpig1																vga(A)												fexA
18-398-16	SRR11526868	China	Human clinical	2018	398	c3	AP			t034	yes		V						blaZ																					erm(C)
18-398-26	SRR11526866	China	Human clinical	2018	398	c3	AP			t034	yes		V						blaZ																					erm(C)
18-398-29	SRR11526865	China	Human clinical	2018	398	c3	AP			t034	yes		V						blaZ																					erm(C)
18-398-31	SRR11526864	China	Human clinical	2018	398	c3	AP			t034	yes		V						blaZ
18-398-32	SRR11526862	China	Human clinical	2018	398	c3	AP			t034	yes		V						blaZ
18-398-33	SRR11526861	China	Human clinical	2018		c3	AP			t034	yes		V						blaZ		aph(2'')-Ia																		erm(B)
18A140	SAMN14996936	China	Food product	2018	398	c3	AP			t034	yes		V						blaZ
18A141	SAMN14996937	China	Food product	2018	398	c3	AP			t034	yes		V						blaZ
18A169	SAMN14996939	China	Food product	2018	398	c3	AP			t034	yes		V						blaZ																					erm(C)
18A201	SAMN14996942	China	Food product	2018	398	c3	AP			t034	yes		V						blaZ																					erm(C)
18A202	SAMN14996943	China	Food product	2018	398	c3	AP			t034	yes		V						blaZ																					erm(C)
18A203	SAMN14996944	China	Food product	2018	398	c3	AP			t034	yes		V						blaZ
361480-19	SAMN39605066	Switzerland	Human clinical	2019	398	c3	AP			t034	yes		V						blaZ																					erm(C)
525_S24	GCA_023198875.1	China	Human clinical	2017	398	c3	AP			t034	yes		V						blaZ
561_S32	GCA_023198365.1	China	Human clinical	2017	398	c3	AP			t1255	yes		V						blaZ																					erm(C)
12S01153	GCA_000636995.1	Germany	Turkey	2012	398	c6	EP4	L5		unknown	yes	IV						yes													vga(A)																tet(M)
625_S47	GCA_023198085.1	China	Human carriage	2017	398	c3	AP			t5635	yes		V						blaZ																					erm(C)
641_S49	GCA_023198065.1	China	Human carriage	2017	398	c3	AP			t034	yes		V						blaZ
13349_6	SRR445283	Italy	Environment (Pig)	2008	398	c5	EP2			t108	yes		V					yes					aadD								vga(A)								erm(B)								tet(M)		tet(L)
CFSA12SA007	SAMN14997019	China	Food product	2012	398	c3	AP			t034	yes		V						blaZ
CFSA12SA008	SAMN14997020	China	Food product	2012	398	c3	AP			t034	yes		V						blaZ																					erm(C)
CFSA16SA053	SAMN14997351	China	Food product	2016	398	c3	AP			t034	yes		V						blaZ																					erm(C)
CFSA17SA082	SAMN14997433	China	Food product	2017	398	c3	AP			t034	yes		V						blaZ
CFSA17SA098	SAMN14997448	China	Food product	2017	398	c3	AP			t034	yes		V						blaZ
DFSA04	GCA_025211015.1	China	Human clinical	2018	398	c3	AP			t4677	yes		V						blaZ			aph(3')-III																		erm(C)
FY20	NTMC01000000	China	Human clinical	2014	398	c3	AP			t034	yes		V						blaZ																					erm(C)
FY22	NXFU01000000	China	Human clinical	2014	398	c3	AP			unknown	yes		V						blaZ
HO_MRSA_1	SAMN05942099	China	Human carriage	2014	398	c3	AP			t034	yes		V						blaZ																					erm(C)
HO_MRSA_2	SAMN05942100	China	Human carriage	2014	398	c3	AP			t034	yes		V						blaZ																					erm(C)
144943/1	GCA_933208905.1	Italy	Pig	2018	398	c6	EP4	L5		t899								yes													vga(A)	vga(C)		lnu(A)						erm(C)							tet(M)
HO_MRSA_3	SAMN05942101	China	Human carriage	2012	398	c3	AP			t034	yes		V						blaZ																					erm(C)
144943/3	GCA_933217245.1	Italy	Pig	2018	398	c6	EP4	L5		t899								yes													vga(A)																tet(M)
HO_MRSA_4	SAMN05942102	China	Human carriage	2011	398	c3	AP			t011	yes		V						blaZ																					erm(C)
HO_MSSA_16	SAMN05942114	China	Human carriage	2011	398	c3	AP			t034									blaZ																					erm(C)
HO_MSSA_33	SAMN05942131	China	Human carriage	2012	398	c3	AP			t034									blaZ																					erm(C)
HO_MSSA_36	SAMN05942134	China	Human carriage	2012	398	c3	AP			t16463									blaZ		aph(2'')-Ia																		erm(B)
HO_MSSA_61	SAMN05942159	China	Human carriage	2010	398	c3	AP			t1451									blaZ																					erm(C)
J01	SAMN11611369	China	Human clinical	2016	398	c3	AP			t2123	yes		V						blaZ
J12	SAMN11611370	China	Human clinical	2016	398	c3	AP			t011	yes		V						blaZ																					erm(C)
LYJ001	GCA_003697325.1	China	Human clinical	2015	398	c3	AP			t034	yes		V						blaZ																					erm(C)
MRSA251	SAMN12776014	USA	Human carriage	2016	398	c3	AP			t011	yes		V						blaZ																					erm(C)
S1-2-68	GCA_024548465.1	China	Human clinical	2015	398	c3	AP			t034	yes		V						blaZ
S23009-2017	SRR16542156	Australia	Human clinical	2017	398	c3	AP			t011	yes		V						blaZ
S31909-2018	SRR16542157	Australia	Human clinical	2018	398	c3	AP			t011	yes		V						blaZ																					erm(C)
S43001-2020	SRR16542158	Australia	Human clinical	2020	398	c3	AP			t011	yes		V						blaZ
S82	GCA_020702575.2	China	Human carriage	2017	398	c3	AP			t034	yes		V						blaZ
SH44	GCA_010994215.1	China	Cattle	2018	398	c3	AP			t034	yes		V						blaZ										str											erm(C)
SH49	GCA_010994155.1	China	Cattle	2018	398	c3	AP			t034	yes		V						blaZ										str											erm(C)
SJTUF21128	GCA_021373535.1	China	Human clinical	2012	398	c3	AP			t011	yes		V						blaZ																					erm(C)
SKLX100707	SAMN20423783	China	Human clinical	2019	398	c3	AP			t034	yes		V						blaZ																					erm(C)
SKLX103058	SAMN20423543	China	Human clinical	2019	398	c3	AP			t034	yes		V						blaZ				aadD																	erm(C)
SKLX107637	SAMN20423545	China	Human clinical	2019	398	c3	AP			t011	yes		V						blaZ																					erm(C)
SKLX108426	SAMN20423546	China	Human clinical	2019	398	c3	AP			t034	yes		V						blaZ
SKLX108693	SAMN20423756	China	Human clinical	2019	398	c3	AP			t1255	yes		V						blaZ																					erm(C)
SKLX112970	SAMN20424127	China	Human clinical	2019	398	c3	AP			t034	yes		V						blaZ
SKLX114107	SAMN20423547	China	Human clinical	2019	398	c3	AP			t034	yes		V						blaZ																					erm(C)
SKLX114126	SAMN20423548	China	Human clinical	2019	398	c3	AP			unknown	yes		V						blaZ																					erm(C)
SKLX28037	SAMN20423895	China	Human clinical	2015	398	c3	AP			t034	yes		V						blaZ															lnu(A)
SKLX33447	SAMN20423904	China	Human clinical	2015	398	c3	AP			t034	yes		V						blaZ				aadD											lnu(A)														tet(K)
SKLX34951	SAMN20423908	China	Human clinical	2015	398	c3	AP			t034	yes		V						blaZ																					erm(C)
SKLX37716	SAMN20423914	China	Human clinical	2016	398	c3	AP			t034	yes		V						blaZ																					erm(C)
SKLX52232	SAMN20423716	China	Human clinical	2014	398	c3	AP			t034	yes		V						blaZ																					erm(C)
SKLX52880	SAMN20423451	China	Human clinical	2015	398	c3	AP			t034	yes		V						blaZ
SKLX56310	SAMN20423723	China	Human clinical	2016	398	c3	AP			t034	yes		V						blaZ																					erm(C)
SKLX57237	SAMN20423498	China	Human clinical	2016	398	c3	AP			t034	yes		V						blaZ
SKLX57238	SAMN20423499	China	Human clinical	2016	398	c3	AP			t034	yes		V						blaZ
SKLX58278	SAMN20423504	China	Human clinical	2016	398	c3	AP			t034	yes		V						blaZ
SKLX60404	SAMN20423511	China	Human clinical	2017	398	c3	AP			t034	yes		V						blaZ
SKLX61885	SAMN20423726	China	Human clinical	2017	398	c3	AP			t571	yes		V						blaZ
16-398-10	SRR11526870	China	Human clinical	2016	398	c3	AP			t034	yes		V																											erm(C)
SKLX63091	SAMN20423665	China	Human clinical	2018	398	c3	AP			t034	yes		V						blaZ																					erm(C)
SKLX63580	SAMN20423522	China	Human clinical	2018	398	c3	AP			t034	yes		V						blaZ																					erm(C)
SKLX63744	SAMN20423738	China	Human clinical	2018	398	c3	AP			t1928	yes		V						blaZ																					erm(C)
SKLX63877	SAMN20423523	China	Human clinical	2018	398	c3	AP			t034	yes		V						blaZ																					erm(C)
SKLX70159	SAMN20424012	China	Human clinical	2018	398	c3	AP			t034	yes		V						blaZ																					erm(C)
SKLX75869	SAMN20424021	China	Human clinical	2018	398	c3	AP			t034	yes		V						blaZ																					erm(C)
SKLX82906	SAMN20423524	China	Human clinical	2018	398	c3	AP			t034	yes		V						blaZ																					erm(C)
16-398-39	SRR11526849	China	Human clinical	2016	398	c3	AP			t034	yes		V																											erm(C)
SKLX83133	SAMN20423525	China	Human clinical	2018	398	c3	AP			t2876	yes		V						blaZ
SKLX84046	SAMN20424063	China	Human clinical	2018	398	c3	AP			t034	yes		V						blaZ																					erm(C)
SKLX87673	SAMN20424067	China	Human clinical	2019	398	c3	AP			t1456	yes		V						blaZ
SKLX88605	SAMN20423531	China	Human clinical	2019	398	c3	AP			t034	yes		V						blaZ																					erm(C)
SKLX94652	SAMN20423700	China	Human clinical	2019	398	c3	AP			t034	yes		V						blaZ																					erm(C)
SKLX94661	SAMN20423701	China	Human clinical	2019	398	c3	AP			t034	yes		V						blaZ																					erm(C)
SKLX95282	SAMN20423868	China	Human clinical	2019	398	c3	AP			t034	yes		V						blaZ																					erm(C)
SR389	GCA_002723775.1	China	Human clinical	2015	398	c3	AP			unknown	yes		V						blaZ																					erm(C)
X05	SAMN11611372	China	Human clinical	2016	398	c3	AP			t011	yes		V						blaZ																											fosB
YZU1855	ERR5014909	China	Monkey	2019	398	c3	AP			t034	yes		V						blaZ
YZU1857	ERR5014910	China	Monkey	2019	398	c3	AP			t034	yes		V						blaZ
16-398-1	SRR11526859	China	Human clinical	2016	398	c3	AP			t034	yes		V						blaZ																					erm(C)
18-398-21	SRR11526867	China	Human clinical	2018	398	c3	AP			t8290	yes		V						blaZ																					erm(C)
DC38_BP_TET_F_7	SRR445293	USA	Turkey meat	2009	398					t034								yes	blaZ																												tet(M)	tet(K)
18-398-15	SRR11526821	China	Human clinical	2018	398	c3	AP			t571	yes		V						blaZ
50148	SRR445053	Denmark	Human clinical	2006	398	c4				t011	yes		V						blaZ																					erm(C)
51306	GCA_028417165.1	Denmark	Human clinical	2006	398	c4				t034	yes		V						blaZ																					erm(C)
51726	SRR445057	Denmark	Human clinical	2006	398	c4				t034	yes		V						blaZ																					erm(C)
55600	GCA_028417115.1	Denmark	Human clinical	2007	1232	c3	EP1			t011	yes		V						blaZ						ant(9)-Ia													erm(A)										tet(K)
55730	GCA_028416725.1	Denmark	Human clinical	2007	398	c4				unknown	yes		V						blaZ																					erm(C)
160793	GCA_028553705.1	Denmark	Human clinical	2012	1232	c3	EP1			t034	yes		V						blaZ						ant(9)-Ia													erm(A)										tet(K)
173861	GCA_028416805.1	Denmark	Human clinical	2013	1232	c3	EP1			t034	yes		V						blaZ	aac(6')-aph(2'')					ant(9)-Ia													erm(A)										tet(K)
174399	GCA_028417135.1	Denmark	Human clinical	2013	1232	c3	EP1			t034	yes		V						blaZ						ant(9)-Ia													erm(A)										tet(K)
176761	GCA_028417195.1	Denmark	Human clinical	2013	1232	c3	EP1			t034	yes		V						blaZ						ant(9)-Ia													erm(A)										tet(K)
176987	GCA_028417215.1	Denmark	Human clinical	2013	1232	c3	EP1			t034	yes		V						blaZ						ant(9)-Ia													erm(A)										tet(K)
185025	GCA_028416735.1	Denmark	Human clinical	2014	1232	c3	EP1			t034	yes		V						blaZ						ant(9)-Ia													erm(A)										tet(K)
17-398-42	SRR11526830	China	Human clinical	2017	398	c3	AP			t1793	yes		V																											erm(C)
17-398-43	SRR11526829	China	Human clinical	2017	398	c3	AP			t034	yes		V
187597	GCA_028418695.1	Denmark	Human clinical	2014	1232	c3	EP1			t034	yes		V						blaZ						ant(9)-Ia													erm(A)										tet(K)
194365	GCA_028417655.1	Denmark	Human clinical	2014	1232	c3	EP1			t034	yes		V						blaZ						ant(9)-Ia													erm(A)										tet(K)
203065	GCA_028417155.1	Denmark	Human clinical	2015	1232	c3	EP1			t034	yes		V						blaZ	aac(6')-aph(2'')					ant(9)-Ia													erm(A)										tet(K)
203343	GCA_028417725.1	Denmark	Human clinical	2015	1232	c3	EP1			t034	yes		V						blaZ						ant(9)-Ia													erm(A)										tet(K)
205059	GCA_028417715.1	Denmark	Human clinical	2015	1232	c3	EP1			t034	yes		V						blaZ						ant(9)-Ia													erm(A)										tet(K)
206889	GCA_028418795.1	Denmark	Human clinical	2015	1232	c3	EP1			t034	yes		V						blaZ						ant(9)-Ia													erm(A)										tet(K)
208403	GCA_028418815.1	Denmark	Human clinical	2015	1232	c3	EP1			t034	yes		V						blaZ						ant(9)-Ia													erm(A)										tet(K)
212591	GCA_028417785.1	Denmark	Human clinical	2016	1232	c3	EP1			unknown	yes		V						blaZ						ant(9)-Ia													erm(A)										tet(K)
213707	GCA_028418835.1	Denmark	Human clinical	2016	1232	c3	EP1			t034	yes		V						blaZ						ant(9)-Ia													erm(A)										tet(K)
214119	GCA_028417595.1	Denmark	Human clinical	2016	1232	c3	EP1			t034	yes		V						blaZ						ant(9)-Ia													erm(A)										tet(K)
214133	GCA_028417575.1	Denmark	Human clinical	2016	1232	c3	EP1			t034	yes		V						blaZ						ant(9)-Ia													erm(A)										tet(K)
214137	GCA_028417235.1	Denmark	Human clinical	2016	1232	c3	EP1			t034	yes		V						blaZ						ant(9)-Ia													erm(A)										tet(K)
214441	GCA_028418735.1	Denmark	Human clinical	2016	1232	c3	EP1			t034	yes		V						blaZ						ant(9)-Ia													erm(A)										tet(K)
216051	GCA_028416905.1	Denmark	Human clinical	2016	1232	c3	EP1			t034	yes		V						blaZ						ant(9)-Ia													erm(A)										tet(K)
216065	GCA_028417255.1	Denmark	Human clinical	2016	1232	c3	EP1			t034	yes		V						blaZ						ant(9)-Ia													erm(A)										tet(K)
216245	GCA_028417295.1	Denmark	Human clinical	2016	1232	c3	EP1			t034	yes		V						blaZ						ant(9)-Ia													erm(A)										tet(K)
216247	GCA_028421025.1	Denmark	Human clinical	2016	1232	c3	EP1			t034	yes		V						blaZ						ant(9)-Ia													erm(A)										tet(K)
216863	GCA_028417315.1	Denmark	Human clinical	2016	1232	c3	EP1			t034	yes		V						blaZ						ant(9)-Ia													erm(A)										tet(K)
216867	GCA_028418755.1	Denmark	Human clinical	2016	1232	c3	EP1			t034	yes		V						blaZ						ant(9)-Ia													erm(A)										tet(K)
216913	GCA_028451285.1	Denmark	Human clinical	2016	1232	c3	EP1			t034	yes		V						blaZ						ant(9)-Ia													erm(A)										tet(K)
217161	GCA_028417275.1	Denmark	Human clinical	2016	1232	c3	EP1			t034	yes		V						blaZ						ant(9)-Ia													erm(A)										tet(K)
217191	GCA_028418775.1	Denmark	Human clinical	2016	1232	c3	EP1			t034	yes		V						blaZ						ant(9)-Ia													erm(A)										tet(K)
217389	GCA_028417695.1	Denmark	Human clinical	2016	1232	c3	EP1			t034	yes		V						blaZ						ant(9)-Ia													erm(A)										tet(K)
217479	GCA_028419895.1	Denmark	Human clinical	2016	1232	c3	EP1			unknown	yes		V						blaZ						ant(9)-Ia													erm(A)										tet(K)
217491	GCA_028417675.1	Denmark	Human clinical	2016	1232	c3	EP1			t034	yes		V						blaZ						ant(9)-Ia													erm(A)										tet(K)
217573	GCA_028417615.1	Denmark	Human clinical	2016	1232	c3	EP1			t034	yes		V						blaZ						ant(9)-Ia													erm(A)										tet(K)
217637	GCA_028417635.1	Denmark	Human clinical	2016	1232	c3	EP1			t034	yes		V						blaZ						ant(9)-Ia													erm(A)										tet(K)
217639	GCA_028417555.1	Denmark	Human clinical	2016	1232	c3	EP1			t034	yes		V						blaZ						ant(9)-Ia													erm(A)										tet(K)
217681	GCA_028417515.1	Denmark	Human clinical	2016	1232	c3	EP1			t034	yes		V						blaZ						ant(9)-Ia													erm(A)										tet(K)
217683	GCA_028419715.1	Denmark	Human clinical	2016	1232	c3	EP1			t011	yes		V						blaZ						ant(9)-Ia													erm(A)										tet(K)
217817	GCA_028416745.1	Denmark	Human clinical	2016	1232	c3	EP1			t034	yes		V						blaZ						ant(9)-Ia													erm(A)										tet(K)
217831	GCA_028417535.1	Denmark	Human clinical	2016	1232	c3	EP1			t034	yes		V						blaZ						ant(9)-Ia													erm(A)										tet(K)
218093	GCA_028417475.1	Denmark	Human clinical	2016	1232	c3	EP1			unknown	yes		V						blaZ						ant(9)-Ia													erm(A)										tet(K)
218157	GCA_028421045.1	Denmark	Human clinical	2016	1232	c3	EP1			t034	yes		V						blaZ						ant(9)-Ia													erm(A)										tet(K)
218159	GCA_028417455.1	Denmark	Human clinical	2016	1232	c3	EP1			t034	yes		V						blaZ						ant(9)-Ia													erm(A)										tet(K)
219061	GCA_028417335.1	Denmark	Human clinical	2016	1232	c3	EP1			t1255	yes		V						blaZ						ant(9)-Ia													erm(A)										tet(K)
219077	GCA_028417415.1	Denmark	Human clinical	2016	1232	c3	EP1			t011	yes		V						blaZ						ant(9)-Ia													erm(A)										tet(K)
219585	GCA_028419815.1	Denmark	Human clinical	2016	1232	c3	EP1			t011	yes		V						blaZ						ant(9)-Ia													erm(A)										tet(K)
219599	GCA_028417395.1	Denmark	Human clinical	2016	1232	c3	EP1			t034	yes		V						blaZ						ant(9)-Ia				str									erm(A)		erm(C)								tet(K)
219969	GCA_028417495.1	Denmark	Human clinical	2016	1232	c3	EP1			unknown	yes		V						blaZ		aph(2'')-Ia				ant(9)-Ia													erm(A)	erm(B)									tet(K)
220875	GCA_028553665.1	Denmark	Human clinical	2016	1232	c3	EP1			t1580	yes		V						blaZ						ant(9)-Ia													erm(A)										tet(K)
220909	GCA_028417755.1	Denmark	Human clinical	2016	1232	c3	EP1			unknown	yes		V						blaZ						ant(9)-Ia													erm(A)										tet(K)
220981	GCA_028416815.1	Denmark	Human clinical	2016	1232	c3	EP1			unknown	yes		V						blaZ						ant(9)-Ia													erm(A)										tet(K)
221423	GCA_028418875.1	Denmark	Human clinical	2016	1232	c3	EP1			t011	yes		V						blaZ						ant(9)-Ia													erm(A)										tet(K)
221735	GCA_028417815.1	Denmark	Human clinical	2016	1232	c3	EP1			unknown	yes		V						blaZ						ant(9)-Ia													erm(A)										tet(K)
18-0128	GCA_028515905.1	France	Goat	2018	398	c2	SP			t571																																erm(T)
221789	GCA_028421235.1	Denmark	Human clinical	2016	1232	c3	EP1			unknown	yes		V						blaZ						ant(9)-Ia													erm(A)										tet(K)
221793	GCA_028417775.1	Denmark	Human clinical	2016	1232	c3	EP1			t034	yes		V						blaZ	aac(6')-aph(2'')					ant(9)-Ia													erm(A)										tet(K)
222407	GCA_028419875.1	Denmark	Human clinical	2016	1232	c3	EP1			t034	yes		V						blaZ						ant(9)-Ia													erm(A)										tet(K)
223021	GCA_028418855.1	Denmark	Human clinical	2016	1232	c3	EP1			unknown	yes		V						blaZ						ant(9)-Ia													erm(A)										tet(K)
223053	GCA_028417825.1	Denmark	Human clinical	2016	1232	c3	EP1			t011	yes		V						blaZ						ant(9)-Ia													erm(A)										tet(K)
224287	GCA_028418155.1	Denmark	Human clinical	2016	1232	c3	EP1			unknown	yes		V						blaZ						ant(9)-Ia													erm(A)										tet(K)
225423	GCA_028419755.1	Denmark	Human clinical	2016	1232	c3	EP1			t011	yes		V						blaZ						ant(9)-Ia													erm(A)										tet(K)
225425	GCA_028419775.1	Denmark	Human clinical	2016	1232	c3	EP1			t011	yes		V						blaZ						ant(9)-Ia													erm(A)										tet(K)
225753	GCA_028553645.1	Denmark	Human clinical	2016	1232	c3	EP1			unknown	yes		V						blaZ						ant(9)-Ia													erm(A)										tet(K)
229989	GCA_028419735.1	Denmark	Human clinical	2017	1232	c3	EP1			unknown	yes		V						blaZ						ant(9)-Ia													erm(A)										tet(K)
230011	GCA_028417435.1	Denmark	Human clinical	2017	1232	c3	EP1			unknown	yes		V						blaZ						ant(9)-Ia													erm(A)										tet(K)
230183	GCA_028417355.1	Denmark	Human clinical	2017	1232	c3	EP1			t011	yes		V						blaZ						ant(9)-Ia													erm(A)										tet(K)
230425	GCA_028417095.1	Denmark	Human clinical	2017	398	c4				t034	yes		V						blaZ																					erm(C)
231383	GCA_028419835.1	Denmark	Human clinical	2017	1232	c3	EP1			t011	yes		V						blaZ						ant(9)-Ia													erm(A)										tet(K)
231391	GCA_028419855.1	Denmark	Human clinical	2017	1232	c3	EP1			unknown	yes		V						blaZ						ant(9)-Ia													erm(A)										tet(K)
231535	GCA_028419795.1	Denmark	Human clinical	2017	1232	c3	EP1			t011	yes		V						blaZ						ant(9)-Ia													erm(A)										tet(K)
07B04	SAMN11611376	China	Human clinical	2016	398	c3				t1456									blaZ
0831N0248	SAMEA2757121	UK	Human carriage	2011	398	c3				unknown									blaZ
09-KM438	SAMN39605006	Switzerland	Dog	2009	398	c6	EP5	Leq	LEf	t011	yes	IV				SaPIpig2		yes	blaZ	aac(6')-aph(2'')			aadD							bleO										erm(C)							tet(M)
15MR0782	GCA_028592265.1	New Zealand	Human carriage	2015	1232	c3	EP1			unknown	yes		V						blaZ						ant(9)-Ia													erm(A)										tet(K)
15MR1177	GCA_028592245.1	New Zealand	Human carriage	2015	1232	c3	EP1			unknown	yes		V						blaZ		aph(2'')-Ia				ant(9)-Ia													erm(A)	erm(B)									tet(K)
15MR2398	GCA_028592225.1	New Zealand	Human carriage	2015	1232	c3	EP1			unknown	yes		V						blaZ						ant(9)-Ia													erm(A)										tet(K)
17-398-18	SRR11526843	China	Human clinical	2017	398	c4				t2970	yes		V						blaZ
18-398-12	SRR11526869	China	Human clinical	2016	5539	c4				t034	yes		V						blaZ	aac(6')-aph(2'')																				erm(C)
1AF007	GCA_003311605.1	China	Human carriage	2015	398	c3				unknown									blaZ
296sab	SAMN16605230	USA	Human clinical	2016	398	c3				t034									blaZ
508_S22	GCA_023198825.1	China	Human clinical	2017	398	c3				t571									blaZ																					erm(C)
516_S40	GCA_023198785.1	China	Human clinical	2017	398	c4				t2970	yes		V						blaZ																					erm(C)
585_S40	GCA_023198205.1	China	Human clinical	2017	398	c4				t034									blaZ																										cat
604_S43	GCA_023198125.1	China	Human clinical	2017	398	c3				t034									blaZ
786_S70	GCA_023197605.1	China	Human clinical	2017	398	c4				t011									blaZ
ABR112	GCF_009764875.1	Taiwan	Human carriage	2016	398	c3				t034	yes		V						blaZ	aac(6')-aph(2'')			aadD																	erm(C)
ABR121	GCF_009764845.1	Taiwan	Human carriage	2016	398	c3				t034	yes		V						blaZ	aac(6')-aph(2'')			aadD																	erm(C)
ABR134	GCF_009764835.1	Taiwan	Human carriage	2016	398	c3				t034	yes		V						blaZ	aac(6')-aph(2'')
ABR171	GCF_009764825.1	Taiwan	Human carriage	2016	398	c3				t034	yes		V						blaZ	aac(6')-aph(2'')
ABR180	GCF_009764815.1	Taiwan	Human carriage	2016	398	c3				t034	yes		V						blaZ	aac(6')-aph(2'')
ABR26	GCF_009764915.1	Taiwan	Human carriage	2016	398	c3				t034	yes		V						blaZ	aac(6')-aph(2'')
ACR49	GCF_009764785.1	Taiwan	Human carriage	2017	398	c3				t034	yes		V						blaZ	aac(6')-aph(2'')
ASASM394	SAMEA1523268	UK	Human	1998	398					unknown								yes	blaZ																					erm(C)							tet(M)
CFSA.SA014	SAMN14996977	China	Human carriage	2017	398	c3				t5452									blaZ
CFSA.SA020	SAMN14996983	China	Human carriage	2017	398	c3				t5452									blaZ
CFSA.SA029	SAMN14996991	China	Human carriage	2017	398	c3				t5452									blaZ
CFSA15SA080	SAMN14997224	China	Food product	2015	398	c3				t571									blaZ		aph(2'')-Ia																		erm(B)
CFSA16SA033	SAMN14997331	China	Food product	2016	398	c3				t571									blaZ		aph(2'')-Ia																		erm(B)
DC57_BP_GEN_I_7	SRR445026	USA	Turkey meat	2009	398					t011								yes	blaZ																												tet(M)
DFSA09	GCA_025211035.1	China	Human clinical	2019	398	c3				t1451									blaZ
DFSA10	GCA_025210875.1	China	Human clinical	2019	398	c3				t1451									blaZ
F10	SRR445241	USA	Pork meat	2008	185					t011					SaPIpig1			yes	blaZ																					erm(C)							tet(M)
F19-149	PRJNA901421	Hungary	Environment	2019	398	c6	EP4	L3		t034	yes		V			SaPIpig2		yes	blaZ	aac(6')-aph(2'')					ant(9)-Ia										lnu(B)		lsa(E)		erm(B)								tet(M)	tet(K)
F38	SRR445243	USA	Pig	2008	185					t011					SaPIpig1			yes	blaZ															lnu(A)			lsa(A) 98.40 1497/1497 100.0 1..1497 17 length=59886 depth=2.34x 10414..11910 Lincomycin
GDB9Z33A-2	GCA_024916715.1	China	Pig	2019	398	c3				t571									blaZ																					erm(C)
GDB9Z39A-3	GCA_024916695.1	China	Human carriage	2019	398	c3				t3625									blaZ																					erm(C)
GDB9Z42A-3	GCA_024916645.1	China	Human carriage	2019	398	c3				t571									blaZ																					erm(C)
GDB9Z44A-2	GCA_024916615.1	China	Human carriage	2019	398	c3				t571									blaZ																					erm(C)
GDB9Z55A-1	GCA_024916575.1	China	Pig	2019	398	c3				t571									blaZ																					erm(C)
GDB9Z60A-1	GCA_024916525.1	China	Pig	2019	398	c3				unknown									blaZ																					erm(C)
GDB9Z63A-2	GCA_024916535.1	China	Pig	2019	398	c3				unknown									blaZ																					erm(C)
GDB9Z66A-1	GCA_024916515.1	China	Pig	2019	398	c3				t3625									blaZ																					erm(C)
GDB9Z72A-2	GCA_024916445.1	China	Environment	2019	398	c3				t571									blaZ																					erm(C)						fosB
GDB9Z73A-1	GCA_024916425.1	China	Environment	2019	398	c3				t3625									blaZ																					erm(C)
GDB9Z8A-1	GCA_024916875.1	China	Environment	2019	398	c4				t011									blaZ				aadD											lnu(A)						erm(C)					cat			tet(K)
GDH9P8A	GCA_024916105.1	China	Pig	2019	398	c3				unknown									blaZ		aph(2'')-Ia																		erm(B)
H111960080-332-F07-2	SAMN08815457	UK	Human clinical	2014	398					t1451								yes	blaZ																					erm(C)							tet(M)
H114260054-337-C08-2	SAMN08815295	UK	Human clinical	2014	398	c3				t011									blaZ
HO_MSSA_10	SAMN05942108	China	Human carriage	2011	398	c3				t571									blaZ																					erm(C)
HO_MSSA_11	SAMN05942109	China	Human carriage	2014	398	c3				t571									blaZ
HO_MSSA_12	SAMN05942110	China	Human carriage	2014	398	c3				t1451									blaZ		aph(2'')-Ia																		erm(B)
HO_MSSA_13	SAMN05942111	China	Human carriage	2014	398	c3				t3085									blaZ																					erm(C)
HO_MSSA_17	SAMN05942115	China	Human carriage	2012	398	c4				t1451									blaZ				aadD											lnu(A)						erm(C)								tet(K)
HO_MSSA_18	SAMN05942116	China	Human carriage	2014	398	c4				t034									blaZ																					erm(C)
HO_MSSA_19	SAMN05942117	China	Human carriage	2010	398	c3				t1451									blaZ		aph(2'')-Ia																		erm(B)
HO_MSSA_20	SAMN05942118	China	Human carriage	2014	398	c3				unknown									blaZ
HO_MSSA_21	SAMN05942119	China	Human carriage	2014	398	c3				t571									blaZ
HO_MSSA_22	SAMN05942120	China	Human carriage	2012	398	c3				unknown									blaZ																	lnu(G)
HO_MSSA_23	SAMN05942121	China	Human carriage	2012	398	c3				unknown									blaZ																	lnu(G)
HO_MSSA_25	SAMN05942123	China	Human carriage	2010	398	c3				t034									blaZ
HO_MSSA_34	SAMN05942132	China	Human carriage	2011	398	c3				t571									blaZ															lnu(A)
HO_MSSA_37	SAMN05942135	China	Human carriage	2011	398	c4				t034									blaZ																					erm(C)
HO_MSSA_38	SAMN05942136	China	Human carriage	2010	398	c3				unknown									blaZ		aph(2'')-Ia																		erm(B)
18CS002M	SRR11109856	Italy	Pig	2018	398	c6	EP5	Lpg	LEc	t011	yes		V			SaPIpig2		yes							ant(9)-Ia										lnu(B)		lsa(E)										tet(M)	tet(K)
HO_MSSA_41	SAMN05942139	China	Human carriage	2012	398	c4				t034									blaZ																					erm(C)					cat
HO_MSSA_43	SAMN05942141	China	Human carriage	2011	398	c3				t571									blaZ																	lnu(G)
18CS004M	SRR11109854	Italy	Pig	2018	398	c6	EP5	Lpg	LEc	t011	yes		V			SaPIpig2		yes							ant(9)-Ia										lnu(B)		lsa(E)										tet(M)	tet(K)
18CS005M	SRR11109853	Italy	Pig	2018	398	c6	EP5	Lpg	LEc	t011	yes		V					yes													vga(A)																tet(M)
18CS007M	SRR11109852	Italy	Pig	2018	398	c6	EP5	Lpg	LEc	t011	yes		V			SaPIpig2		yes					aadD		ant(9)-Ia										lnu(B)		lsa(E)										tet(M)	tet(K)	tet(L)
18CS008M	SRR11109851	Italy	Pig	2018	398	c6	EP5	Lpg	LEc	t011	yes		V			SaPIpig2		yes					aadD		ant(9)-Ia										lnu(B)		lsa(E)					erm(T)					tet(M)		tet(L)
18CS009M	SRR11109850	Italy	Pig	2018	398	c6	EP5	Lpg	LEc	t011	yes		V			SaPIpig2		yes							ant(9)-Ia										lnu(B)		lsa(E)										tet(M)	tet(K)
HO_MSSA_44	SAMN05942142	China	Human carriage	2011	398	c3				t571									blaZ															lnu(A)						erm(C)
HO_MSSA_45	SAMN05942143	China	Human carriage	2011	398	c3				unknown									blaZ
HO_MSSA_49	SAMN05942147	China	Human carriage	2014	398	c3				t1451									blaZ
HO_MSSA_51	SAMN05942149	China	Human carriage	2012	398	c3				t571									blaZ
HO_MSSA_54	SAMN05942152	China	Human carriage	2011	398	c4				t034									blaZ
HO_MSSA_55	SAMN05942153	China	Human carriage	2010	398	c4				t034									blaZ
HO_MSSA_56	SAMN05942154	China	Human carriage	2011	398	c4				t034									blaZ	aac(6')-aph(2'')																				erm(C)
HO_MSSA_57	SAMN05942155	China	Human carriage	2014	398	c4				t034									blaZ																					erm(C)
HO_MSSA_59	SAMN05942157	China	Human carriage	2012	398	c4				t034									blaZ																					erm(C)
HO_MSSA_60	SAMN05942158	China	Human carriage	2011	398	c3				t571									blaZ
HO_MSSA_9	SAMN05942107	China	Human carriage	2014	398	c3				unknown									blaZ
N1343	GCA_000639535.1	Hong kong	Cat	2011	398	c3				t011									blaZ
N19145	SRR22016507	Hungary	Human clinical	2019	1232	c3	EP1			t034	yes		V						blaZ						ant(9)-Ia													erm(A)										tet(K)
N19284	SRR22016502	Hungary	Human clinical	2019	1232	c3	EP1			t034	yes		V						blaZ						ant(9)-Ia													erm(A)										tet(K)
NM345	GCA_026941455.1	USA	Pig	2012	398	c6	AAP			t571						SaPIpig2		yes	blaZ	aac(6')-aph(2'')			aadD	ant(6)-Ia			spw								lnu(B)		lsa(E)					erm(T)					tet(M)		tet(L)
OSSA1032	GCF_009764945.1	Taiwan	Human carriage	2015	398	c3				t3625									blaZ		aph(2'')-Ia																		erm(B)
OSSA1096	GCF_009764935.1	Taiwan	Human carriage	2015	398	c3				t1250									blaZ		aph(2'')-Ia																		erm(B)
OSSA1105	GCF_009764925.1	Taiwan	Human carriage	2015	398	c3				t1250									blaZ		aph(2'')-Ia																		erm(B)
P23-10_WZ-103	SRR445039	China	Human clinical	2003	398	c3				unknown									blaZ			aph(3')-III		ant(6)-Ia
PR303	SAMN05340526	UK	Human carriage	2012	398	c3				t1456									blaZ
PR329	SAMN05340004	UK	Human carriage	2012	398	c3				t1456									blaZ																													tet(K)
PR821	SAMN05345618	UK	Human carriage	2012	398	c4				t034									blaZ
PR822	SAMN05337045	UK	Human carriage	2012	398	c4				t034									blaZ
PR828	SAMN05345314	UK	Human carriage	2012	398	c4				t034									blaZ
PR829	SAMN05340582	UK	Human carriage	2012	398	c4				t034									blaZ
PR837	SAMN05344618	UK	Human carriage	2012	398	c4				t034									blaZ
PR840	SAMN05337653	UK	Human carriage	2012	398	c4				t034									blaZ
RIVM_M035512	GCA_027878945.1	Netherlands	Human clinical	2016	4081	c3	EP1			t034	yes		V						blaZ						ant(9)-Ia													erm(A)										tet(K)
RIVM_M036829	GCA_027702925.1	Netherlands	Human clinical	2016	1232	c3	EP1			t034	yes		V						blaZ						ant(9)-Ia													erm(A)										tet(K)
RIVM_M039353	SRR21624599	Netherlands	Human clinical	2017	1232	c3	EP1			t034	yes		V						blaZ						ant(9)-Ia													erm(A)										tet(K)
RR70	GCF_009765125.1	Taiwan	Human carriage	2012	398	c3				t034	yes		V						blaZ	aac(6')-aph(2'')			aadD
RR74	GCF_009765075.1	Taiwan	Human carriage	2012	398	c3				t034	yes		V						blaZ	aac(6')-aph(2'')			aadD
RR82	GCF_009765055.1	Taiwan	Human carriage	2012	398	c3				t034	yes		V						blaZ	aac(6')-aph(2'')			aadD
RR95	GCF_009765035.1	Taiwan	Human carriage	2012	398	c3				t034	yes		V						blaZ	aac(6')-aph(2'')			aadD
2184801-6	GCA_028516145.1	France	Dog	2019	398	c2	SP			t18379																																erm(T)
S1AF032	GCA_003309665.1	China	Human carriage	2015	398	c3				unknown									blaZ		aph(2'')-Ia																		erm(B)
2296-MRSA	SRR445290	Germany	Environment (Pig)	2008	398	c6	EP5			t011	yes		V			SaPIpig2		yes											str																		tet(M)
S90	SAMN18779715	China	Lab strain	2020	398	c3				t571									blaZ		aph(2'')-Ia																		erm(B)
S95	SAMN18779720	China	Lab strain	2020	398	c3				t571									blaZ		aph(2'')-Ia																		erm(B)						cat
2393-19	SRR1290870	Italy	Pig	2012	398	c6	EP4	L5		t899								yes													vga(A)																tet(M)
SA33924	GCA_002208345.1	France	Non-human clinical	2013	398					t034								yes	blaZ																												tet(M)
SAV1109	GCA_003583815.1	Poland	Human	2017	398	c6	EP4	L5		t899	yes	IV						yes	blaZ										str		vga(A)									erm(C)					cat		tet(M)
SAV1146	GCA_003583795.1	Germany	Human	2017	398	c6	EP4	L5		t899	yes	IV						yes	blaZ												vga(A)																tet(M)
261sab	SAMN16605198	USA	Human clinical	2017	398	c2	SP			t1451																																erm(T)
ST20100537	SRR445084	France	Human clinical	2010	398	c4				t1250									blaZ																					erm(C)
T2	SRR445267	USA	Turkey meat	2009	398					unknown								yes	blaZ																												tet(M)
T3	SRR445268	USA	Turkey meat	2009	398					unknown								yes	blaZ																												tet(M)
T4	SRR445269	USA	Turkey meat	2009	185					unknown					SaPIpig1			yes	blaZ															lnu(A)													tet(M)
T5	SRR445270	USA	Turkey meat	2009	191					unknown								yes	blaZ																												tet(M)
T6	SRR445271	USA	Turkey meat	2009	185					t011					SaPIpig1			yes	blaZ																												tet(M)
29RC002U	SRR11109843	Italy	Human carriage	2018	398	c6	EP4	L1		t034	yes		V		SaPIpig1								aadD	ant(6)-Ia			spw								lnu(B)		lsa(E)											tet(K)
T7	SRR445272	USA	Turkey meat	2009	185					unknown					SaPIpig1			yes	blaZ																												tet(M)
	SAMN05942104	China	Human carriage	2012	398	c3				t571	yes		V						blaZ		aph(2'')-Ia																		erm(B)
	SAMN05942125	China	Human carriage	2012	398	c3				unknown									blaZ		aph(2'')-Ia																		erm(B)
	SAMN05942126	China	Human carriage	2012	398	c3				unknown									blaZ
	SAMN05942127	China	Human carriage	2012	398	c3				unknown									blaZ		aph(2'')-Ia													lnu(A)					erm(B)
	SAMN05942138	China	Human carriage	2012	398	c3				t1170									blaZ		aph(2'')-Ia																		erm(B)									tet(K)
	SAMN05942146	China	Human carriage	2012	398	c3				t571									blaZ
SAV987	GCA_003581515.1	Czech Republic	Human carriage	2017	398	c6	EP4	L5		t899	yes	IV						yes	blaZ												vga(A)									erm(C)							tet(M)
H285	ERR1823564	Denmark	Horse	2015	398	c6	EP4			t034	yes		V					yes	blaZ						ant(9)-Ia				str						lnu(B)		lsa(E)										tet(M)
224479	GCA_028417375.1	Denmark	Human clinical	2016	1232	c3	EP1			unknown	yes		V						blaZ						ant(9)-Ia													erm(A)										tet(K)
12-ST01988	GCA_000637055.1	Germany	Turkey	2012	398	c6	EP4	L5		t899	yes	IV						yes	blaZ												vga(A)																tet(M)
55-100-039	ERR1992007	Denmark	Pig	2014	398	c6	EP4			t1255	yes		V		SaPIpig1			yes	blaZ				aadD	ant(6)-Ia			spw								lnu(B)		lsa(E)										tet(M)	tet(K)
H5	SAMN17305092	Thailand	Human clinical	2017	398	c6				t034	yes		V		SaPIpig1			yes	blaZ	aac(6')-aph(2'')					ant(9)-Ia													erm(A)	erm(B)								tet(M)	tet(K)
1110601704	GCA_000636395.1	Netherlands	Human carriage	2006	398	c6	EP4	L5		t4132	yes		V					yes	blaZ												vga(A)																tet(M)
12464	GCA_000636915.1	Italy	Chicken	2012	398	c6	EP4	L5		t899	yes		V					yes	blaZ							spd					vga(A)																tet(M)
359304-17	SAMN39605055	Switzerland	Human clinical	2017	398	c6	EP5	Leq	LEe	t011	yes	IV						yes																													tet(M)
12464	SRR1290923	Italy	Chicken	2012	398	c6	EP4	L5		t1939	yes		V					yes	blaZ							spd					vga(A)																tet(M)
19571	GCA_000637215.1	France	Dog	2007	398	c6	EP4	L5		unknown	yes	IV							blaZ										str		vga(A)
362568-18	SAMN39605063	Switzerland	Human clinical	2018	398	c6	EP5	Leq	LEe	t011	yes	IV						yes																													tet(M)
22825	GCA_000637495.1	France	Cattle	2009	398	c6	EP4	L5		t3106	yes	IV						yes	blaZ				aadD							bleO																	tet(M)		tet(L)
22835	GCA_000637515.1	France	Cattle	2009	398	c6	EP4	L5		t899	yes	IV						yes	blaZ				aadD								vga(A)																tet(M)		tet(L)
22837	GCA_000637535.1	France	Cattle	2009	398	c6	EP4	L5		unknown	yes	IV						yes	blaZ												vga(A)																tet(M)		tet(L)
22838	GCA_000637555.1	France	Cattle	2009	398	c6	EP4	L5		t899	yes	IV						yes	blaZ				aadD							bleO	vga(A)																tet(M)		tet(L)
22841	GCA_000637575.1	France	Cattle	2009	398	c6	EP4	L5		t4132	yes	IV						yes	blaZ											bleO	vga(A)																tet(M)
22843	GCA_000637595.1	France	Cattle	2009	398	c6	EP4	L5		t4132	yes	IV						yes	blaZ												vga(A)																tet(M)
22846	GCA_000637615.1	France	Cattle	2009	398	c6	EP4	L5		t1334	yes	IV						yes	blaZ				aadD								vga(A)																tet(M)		tet(L)
23237	GCA_000637655.1	France	Dog	2009	398	c6	EP4	L5		t1334	yes	IV						yes	blaZ												vga(A)																tet(M)
30116	SRR445029	Italy	Environment (Pig)	2008	398	c6	EP4	L5		t899	yes	IV			SaPIpig1			yes	blaZ																												tet(M)
34442.10	GCA_022549825.1	Italy	Pig	2019	398	c6	EP4	L5		t899	yes		V					yes	blaZ																												tet(M)
36379.3	GCA_022549975.1	Italy	Pig	2019	398	c6	EP4	L5		t899	yes		V		SaPIpig1			yes	blaZ												vga(A)									erm(C)							tet(M)	tet(K)
49687	GCA_028514595.1	France	Goat	2017	398~	c6	EP4	L5		t899	yes	IV						yes	blaZ																								fexA				tet(M)
50459	GCA_028514695.1	France	Cattle	2017	398	c6	EP4	L5		t1939	yes	IV						yes	blaZ												vga(A)																tet(M)
50551	GCA_028514855.1	France	Cattle	2018	398	c6	EP4	L5		t1939	yes	IV						yes	blaZ												vga(A)																tet(M)
50645	GCA_028515965.1	France	Cattle	2018	398	c6	EP4	L5		t899	yes	IV						yes	blaZ										str														fexA				tet(M)
63034.1	GCA_022549955.1	Italy	Environment	2019	398	c6	EP4	L5		t899	yes	IV						yes	blaZ												vga(A)			lnu(A)													tet(M)
63034.3	GCA_022549895.1	Italy	Environment	2019	398	c6	EP4	L5		t899	yes	IV						yes	blaZ												vga(A)			lnu(A)													tet(M)
64200.1	GCA_022549935.1	Italy	Human carriage	2019	398	c6	EP4	L5		t899	yes	IV						yes	blaZ												vga(A)																tet(M)
49-069	GCA_010364875.1	USA	Donkey	2014	398	c6	EP5	Leq	LEe	t011	yes	IV				SaPIpig2		yes																													tet(M)
81070	GCA_000638215.1	Denmark	Human clinical	2012	398	c6	EP4	L5		unknown	yes	IV						yes	blaZ												vga(A)																tet(M)
81629	GCA_000684595.1	Denmark	Human clinical	2012	398	c6	EP4	L5		t899	yes	IV						yes	blaZ												vga(A)																tet(M)
82234	GCA_024160305.1	Germany	Pig	2008	398	c6	EP4			t1456	yes		V		SaPIpig1			yes	blaZ										str																		tet(M)	tet(K)
91246	GCA_023112935.1	Germany	Pig	2009	398	c6	EP4	L1		t034	yes		V		SaPIpig1			yes	blaZ				aadD	ant(6)-Ia			spw								lnu(B)		lsa(E)			erm(C)							tet(M)
101416	GCA_023112415.1	Germany	Pig	2010	398	c6	EP4	L1		t3423	yes		V		SaPIpig1			yes	blaZ										str											erm(C)							tet(M)	tet(K)
103902	GCA_023111995.1	Germany	Pig	2010	398	c6	EP4	L5		t899	yes		V			SaPIpig2		yes	blaZ										str		vga(A)									erm(C)							tet(M)
130588	GCA_023111695.1	Germany	Pig	2013	398	c6	EP4	L1		t034	yes		V		SaPIpig1			yes	blaZ				aadD	ant(6)-Ia			spw								lnu(B)		lsa(E)										tet(M)	tet(K)
55-100-001	ERR1992377	Denmark	Pig	2014	398	c6	EP3			t034	yes		V		SaPIpig1			yes							ant(9)-Ia								vga(E)					erm(A)									tet(M)	tet(K)
131200	GCA_023111655.1	Germany	Pig	2013	398	c6	EP4			t034	yes		V		SaPIpig1			yes	blaZ										str																		tet(M)	tet(K)
152810	GCA_936384895.1	Italy	Environment (Pig)	2018	398	c6	EP4	L5		t1939	yes	IV						yes	blaZ				aadD					cfr		bleO	vga(A)									erm(C)			fexA				tet(M)		tet(L)
160215	GCA_023111615.1	Germany	Pig	2016	398	c6	EP4	L1		t034	yes		V		SaPIpig1			yes	blaZ																					erm(C)							tet(M)	tet(K)
160441	GCA_023111455.1	Germany	Pig	2016	398	c6	EP4	L1		t034	yes		V		SaPIpig1			yes	blaZ				aadD	ant(6)-Ia			spw								lnu(B)		lsa(E)						fexA				tet(M)	tet(K)
160442	GCA_023111435.1	Germany	Pig	2016	398~	c6	EP4	L1		t034	yes		V		SaPIpig1			yes	blaZ																					erm(C)			fexA				tet(M)	tet(K)
160702	GCA_023111385.1	Germany	Pig	2016	398	c6	EP4	L1		t034	yes		V		SaPIpig1			yes	blaZ																					erm(C)							tet(M)	tet(K)
162803	GCA_023111035.1	Germany	Pig	2016	398	c6	EP4	L1		t034	yes		V		SaPIpig1			yes	blaZ																					erm(C)							tet(M)	tet(K)
163120	GCA_023111115.1	Germany	Pig	2017	398	c6	EP4	L1		t034	yes		V		SaPIpig1			yes	blaZ				aadD	ant(6)-Ia			spw								lnu(B)		lsa(E)										tet(M)	tet(K)
164625	GCA_936394065.1	Italy	Pig	2018	398	c6	EP4	L5		t1200	yes		V					yes	blaZ												vga(A)																tet(M)
180405	GCA_023110975.1	Germany	Pig	2018	398	c6	EP4	L1		t034	yes		V		SaPIpig1			yes	blaZ				aadD	ant(6)-Ia			spw								lnu(B)		lsa(E)			erm(C)							tet(M)	tet(K)
180785	GCA_023110935.1	Germany	Pig	2018	398	c6	EP4	L1		t034	yes		V		SaPIpig1			yes	blaZ										str														fexA				tet(M)	tet(K)
181580	GCA_023110805.1	Germany	Pig	2018	398	c6	EP4	L1		t034	yes		V		SaPIpig1			yes	blaZ				aadD	ant(6)-Ia			spw								lnu(B)		lsa(E)										tet(M)	tet(K)
192060	GCA_023110675.1	Germany	Pig	2019	398	c6	EP4	L1		t034	yes		V		SaPIpig1			yes	blaZ																												tet(M)	tet(K)
110802495	GCA_000636375.1	Netherlands	Human carriage	2008	398	c6	EP4	L5		t4358	yes	IV						yes	blaZ												vga(A)																tet(M)
55-100-016	ERR1823525	Denmark	Pig	2014	398	c6	EP5	Lpg	L2	unknown	yes		V			SaPIpig2		yes							ant(9)-Ia				str						lnu(B)		lsa(E)		erm(B)								tet(M)	tet(K)
1110601896	GCA_000636415.1	Netherlands	Human clinical	2006	398	c6	EP4	L5		unknown	yes	IV						yes	blaZ												vga(A)																tet(M)
55-100-018	ERR1991987	Denmark	Pig	2014	398	c6	EP4	L3		t011	yes		V					yes							ant(9)-Ia										lnu(B)		lsa(E)										tet(M)	tet(K)
1110700562	GCA_000636435.1	Netherlands	Human carriage	2007	398	c6	EP4	L5		unknown								yes	blaZ												vga(A)																tet(M)
1110701127	GCA_000636475.1	Netherlands	Human carriage	2007	398	c6	EP4	L5		t11744								yes	blaZ																								fexA				tet(M)
1110802883	GCA_000636495.1	Netherlands	Human carriage	2008	398	c6	EP4	L5		t4358								yes	blaZ	aac(6')-aph(2'')											vga(A)																tet(M)
55-100-022	ERR1991991	Denmark	Pig	2014	398	c6	EP5	Lpg	L2	t011	yes		V		SaPIpig1			yes							ant(9)-Ia				str						lnu(B)		lsa(E)		erm(B)								tet(M)	tet(K)
55-100-023	ERR1991992	Denmark	Pig	2014	398	c6	EP4	L4		t034	yes		V					yes				aph(3')-III		ant(6)-Ia			spw								lnu(B)		lsa(E)										tet(M)	tet(K)
55-100-024	ERR1991993	Denmark	Pig	2014	398	c6	EP4	L4		t034	yes		V					yes				aph(3')-III		ant(6)-Ia			spw								lnu(B)		lsa(E)										tet(M)	tet(K)
1110807699	GCA_000636535.1	Netherlands	Human carriage	2008	398	c6	EP4	L5		t899	yes	IV						yes	blaZ												vga(A)																tet(M)
1110904178	GCA_000636555.1	Netherlands	Human carriage	2009	398	c6	EP4	L5		t2922	yes		V					yes	blaZ																												tet(M)
1111001578	GCA_000684795.1	Netherlands	Human carriage	2010	398	c6	EP4	L5		t4838	yes	IV	V					yes	blaZ					ant(6)-Ia			spw				vga(A)				lnu(B)		lsa(E)										tet(M)
1111101949	GCA_000636635.1	Netherlands	Human clinical	2011	398	c6	EP4	L5		unknown	yes	IV						yes	blaZ												vga(A)																tet(M)
1111102620	GCA_000636655.1	Netherlands	Human carriage	2011	398	c6	EP4	L5		t1939	yes	IV						yes	blaZ												vga(A)																tet(M)
1111200013	GCA_000636675.1	Netherlands	Human clinical	2012	398	c6	EP4	L5		unknown	yes		V					yes	blaZ										str		vga(A)																tet(M)	tet(K)
1111203374	GCA_000636695.1	Netherlands	Human clinical	2012	398	c6	EP4	L5		t2922	yes	IV						yes	blaZ												vga(A)																tet(M)
55-100-032	ERR1992000	Denmark	Pig	2014	398	c6	EP4	L3		t034	yes		V		SaPIpig1			yes							ant(9)-Ia										lnu(B)		lsa(E)										tet(M)	tet(K)
1111205429	GCA_000636715.1	Netherlands	Human clinical	2012	398	c6	EP4	L5		t4132	yes		V					yes	blaZ												vga(A)								erm(B)								tet(M)
1111206270	GCA_000636735.1	Netherlands	Human carriage	2012	398	c6	EP4	L5		t4132	yes	IV			SaPIpig1			yes	blaZ				aadD							bleO										erm(C)			fexA				tet(M)
02CZ003U	SRR11109893	Italy	Human carriage	2018	398	c6	EP4	L5		t899	yes	IV			SaPIpig1			yes	blaZ																								fexA				tet(M)
02CZ010M	SRR11109892	Italy	Pig	2018	398	c6	EP4	L5		t899	yes	IV			SaPIpig1			yes	blaZ				aadD							bleO	vga(A)									erm(C)			fexA				tet(M)		tet(L)
55-100-037	ERR1992005	Denmark	Pig	2014	398	c6	EP5	Lpg	L2	t011	yes		V		SaPIpig1			yes							ant(9)-Ia										lnu(B)		lsa(E)		erm(B)								tet(M)	tet(K)
55-100-038	ERR1992006	Denmark	Pig	2014	398	c6	EP4	L1		t034	yes		V		SaPIpig1			yes					aadD	ant(6)-Ia			spw								lnu(B)		lsa(E)			erm(C)							tet(M)
08-01059	GCA_000684955.1	Germany	Human carriage	2008	398	c6	EP4	L5		t899	yes		V			SaPIpig2		yes	blaZ												vga(A)																tet(M)
08-01062	GCA_000684915.1	Germany	Human carriage	2008	398	c6	EP4	L5		t899	yes		V			SaPIpig2		yes	blaZ										str		vga(A)																tet(M)
08-01084	GCA_000636175.1	Germany	Pig	2008	398	c6	EP4	L5		unknown	yes		V			SaPIpig2		yes	blaZ										str		vga(A)																tet(M)	tet(K)
08-01085	GCA_000636195.1	Germany	Pig	2008	398	c6	EP4	L5		t899	yes		V			SaPIpig2		yes	blaZ										str		vga(A)																tet(M)	tet(K)
08-01229	GCA_000684895.1	Germany	Human carriage	2008	398	c6	EP4	L5		t899	yes		V			SaPIpig2		yes	blaZ										str		vga(A)																tet(M)
08-01728	GCA_000636215.1	Germany	Human carriage	2008	398	c6	EP4	L5		unknown	yes		V			SaPIpig2		yes	blaZ												vga(A)																tet(M)
09-00736	GCA_000684875.1	Germany	Human carriage	2009	398	c6	EP4	L5		t899	yes		V			SaPIpig2		yes	blaZ												vga(A)																tet(M)
09S00475	GCA_000636335.1	Germany	Chicken	2009	398	c6	EP4	L5		unknown	yes	IV						yes	blaZ							spd					vga(A)																tet(M)
09S01694	GCA_000684855.1	Germany	Chicken	2009	398	c6	EP4	L5		t899	yes	IV						yes	blaZ												vga(A)																tet(M)
55-100-048	ERR1992015	Denmark	Pig	2014	398	c6	EP4	L1		t034	yes		V		SaPIpig1			yes					aadD	ant(6)-Ia			spw								lnu(B)		lsa(E)										tet(M)	tet(K)
10S00488	GCA_000684815.1	Germany	Turkey	2010	398	c6	EP4	L5		t899	yes	IV						yes	blaZ												vga(A)																tet(M)
10S01493	GCA_000636355.1	Germany	Turkey	2010	398	c6	EP4	L5		unknown	yes	IV						yes	blaZ												vga(A)																tet(M)
11S00627	GCA_000636815.1	Germany	Chicken	2011	398	c6	EP4	L5		unknown	yes	IV						yes	blaZ																												tet(M)
11S01586	GCA_000636855.1	Germany	Cheese	2011	398	c6	EP4	L5		unknown	yes	IV						yes	blaZ																												tet(M)
12152-5	SRR445027	Italy	Environment (Pig)	2008	398	c6	EP4	L5		t899	yes	IV						yes	blaZ												vga(A)																tet(M)
12782-4	SRR2962712	Italy	Pig	2008	398	c6	EP4	L5		t2922	yes	IV	V		SaPIpig1			yes	blaZ							spd			str		vga(A)													fexB			tet(M)
12S00579	GCA_000636955.1	Germany	Cattle	2012	398	c6	EP4	L5		unknown	yes		V					yes	blaZ												vga(A)																tet(M)
12S00881	GCA_000636975.1	Germany	Turkey	2012	398	c6	EP4	L5		unknown	yes	IV						yes	blaZ												vga(A)									erm(C)							tet(M)
12S01399	GCA_000637015.1	Germany	Turkey	2012	398	c6	EP4	L5		t899	yes	IV						yes	blaZ																												tet(M)
14-Msa0574	SAMN39605026	Switzerland	Chicken meat	2014	398	c6	EP3	LEb		t034	yes		V		SaPIpig1			yes	blaZ				aadD	ant(6)-Ia			spw								lnu(B)		lsa(E)										tet(M)	tet(K)
144943/2	GCA_933217435.1	Italy	Pig	2018	398	c6	EP4	L5		t899	yes	IV			SaPIpig1			yes	blaZ												vga(A)			lnu(A)						erm(C)			fexA				tet(M)
144943/5	GCA_933217055.1	Italy	Pig	2018	398	c6	EP4	L5		t899					SaPIpig1			yes	blaZ							spd					vga(A)																tet(M)
147140/3	GCA_933217415.1	Italy	Pig	2018	398	c6	EP4	L5		t899								yes	blaZ														vga(E)														tet(M)
147140/4	GCA_933217555.1	Italy	Pig	2018	398	c6	EP4	L5		t899								yes	blaZ												vga(A)		vga(E)														tet(M)
1484-9	SRR1303276	Italy	Pig	2010	398	c6	EP4	L5		t899	yes	IV			SaPIpig1			yes	blaZ												vga(A)												fexA				tet(M)
15-Msa0580	SAMN39605030	Switzerland	Cattle	2015	398	c6	EP4			t034	yes		V		SaPIpig1			yes	blaZ				aadD	ant(6)-Ia			spw								lnu(B)		lsa(E)			erm(C)			fexA				tet(M)	tet(K)
55-100-065	ERR1992031	Denmark	Pig	2014	398	c6	EP4			t034	yes		V					yes							ant(9)-Ia				str						lnu(B)		lsa(E)										tet(M)	tet(K)
15-Msa0935	SAMN39605032	Switzerland	Cattle	2015	398	c6	EP4	L1		t034	yes		V		SaPIpig1			yes	blaZ																												tet(M)	tet(K)
55-100-067	ERR1823529	Denmark	Pig	2014	398	c6	EP4	L3		t011	yes		V		SaPIpig1			yes							ant(9)-Ia										lnu(B)		lsa(E)		erm(B)								tet(M)	tet(K)
150211/pool 1	SRR1290900	Italy	Pig	2010	398	c6	EP4	L5		t1939	yes	IV						yes	blaZ				aadD			spd				bleO	vga(A)									erm(C)							tet(M)		tet(L)
17-GST354	SAMN12342460	Switzerland	Human carriage	2017	398	c6	EP4	L5		t899	yes	IV							blaZ										str														fexA
17-Msa0134	SAMN12342429	Switzerland	Pig	2017	398	c6	EP4	L1		t011	yes		V		SaPIpig1			yes	blaZ																												tet(M)	tet(K)
17-Msa0284	SAMN39605046	Switzerland	Cattle	2017	398	c6	EP4	L1		t17339	yes		V		SaPIpig1			yes	blaZ				aadD	ant(6)-Ia			spw								lnu(B)		lsa(E)			erm(C)							tet(M)	tet(K)
17-Msa0506	SAMN39605047	Switzerland	Cattle	2017	398	c6	EP4	L1		t17339	yes		V		SaPIpig1			yes	blaZ				aadD	ant(6)-Ia			spw								lnu(B)		lsa(E)			erm(C)							tet(M)	tet(K)
171_MR	GCA_023744785.1	Italy	Human	2018	398	c6	EP4	L5		t899	yes		V					yes	blaZ												vga(A)									erm(C)							tet(M)	tet(K)
55-100-075	ERR1992038	Denmark	Pig	2014	398	c6	EP4	L3		t034	yes		V					yes							ant(9)-Ia										lnu(B)		lsa(E)										tet(M)	tet(K)
18439-17	SRR1290918	Italy	Pig	2011	398	c6	EP4	L5		t1939	yes	IV			SaPIpig1			yes	blaZ				aadD							bleO	vga(A)									erm(C)			fexA				tet(M)		tet(L)
55-100-077	ERR1992040	Denmark	Pig	2014	398	c6	EP5	Lpg	L2	t011	yes		V			SaPIpig2		yes							ant(9)-Ia										lnu(B)		lsa(E)										tet(M)	tet(K)
18439-61	SRR2962714	Italy	Pig	2011	398	c6	EP4	L5		t2922	yes	IV						yes	blaZ												vga(A)																tet(M)
18439-62	SRR1252011	Italy	Pig	2011	398	c6	EP4	L5		t2922	yes	IV			SaPIpig1			yes	blaZ							spd					vga(A)												fexA		cat		tet(M)
2010-60-6063-29	GCA_000637295.1	Denmark	Chicken	2010	398	c6	EP4	L5		t4132	yes	IV						yes	blaZ												vga(A)																tet(M)
2010-60-7626-19	GCA_000637395.1	Denmark	Chicken	2010	398	c6	EP4	L5		unknown	yes	IV						yes	blaZ												vga(A)																tet(M)
2011-60-2256-5	GCA_000637455.1	Denmark	Chicken	2011	398	c6	EP4	L5		t4358	yes	IV						yes	blaZ												vga(A)								erm(B)								tet(M)
2022/38552/2	GCA_943790315.1	Italy	Pig	2022	398	c6	EP4	L5		t899	yes	IV			SaPIpig1			yes	blaZ																								fexA				tet(M)
2022/38567/2	GCA_943789595.1	Italy	Pig	2022	398	c6	EP4	L5		t899	yes	IV			SaPIpig1			yes	blaZ				aadD							bleO										erm(C)			fexA				tet(M)		tet(L)
55-100-086	ERR1992045	Denmark	Pig	2014	398	c6	EP5	Lpg		t011	yes		V					yes									spw		str						lnu(B)		lsa(E)										tet(M)	tet(K)
2022/49304/1	GCA_943788765.1	Italy	Pig	2022	398	c6	EP4	L5		t899	yes	IV			SaPIpig1			yes	blaZ				aadD							bleO	vga(A)									erm(C)			fexA				tet(M)		tet(L)
22P79	GCA_000637635.1	Netherlands	Pig	2007	398	c6	EP4	L5		t4132	yes		V					yes	blaZ										str		vga(A)																tet(M)
2393-15	SRR1290909	Italy	Pig	2012	398	c6	EP4	L5		t1939								yes	blaZ												vga(A)																tet(M)
27999-3	SRR1303433	Italy	Pig	2011	398	c6	EP4	L5		t899	yes	IV			SaPIpig1			yes	blaZ				aadD			spd				bleO	vga(A)									erm(C)			fexA				tet(M)		tet(L)
55-100-091	ERR1992049	Denmark	Pig	2014	398	c6	EP4	L3		t034	yes		V		SaPIpig1			yes							ant(9)-Ia										lnu(B)		lsa(E)			erm(C)							tet(M)
29RC009M	SRR11109841	Italy	Pig	2018	398	c6	EP4	L1		t034	yes		V		SaPIpig1			yes	blaZ				aadD	ant(6)-Ia			spw								lnu(B)		lsa(E)										tet(M)
34-M-B-1_11	SRR445072	Denmark	Pig	2008	398	c6	EP4			t011								yes	blaZ																					erm(C)							tet(M)
44523-1	SRR445030	Italy	Environment (Pig)	2008	398	c6	EP4	L5		t899	yes	IV			SaPIpig1			yes	blaZ							spd					vga(A)												fexA				tet(M)
483_MR	GCA_023744755.1	Italy	Human	2019	398	c6	EP4	L5		t899	yes		V					yes	blaZ				aadD							bleO	vga(A)									erm(C)							tet(M)		tet(L)
53180-1	SRR1290890	Italy	Cattle	2009	398	c6	EP4	L5		t899	yes	IV						yes	blaZ				aadD			spd				bleO										erm(C)							tet(M)		tet(L)
55-100-002	ERR2437216	Denmark	Pig	2014	398	c6	EP4	L1		t011	yes		V		SaPIpig1			yes	blaZ				aadD	ant(6)-Ia		spd	spw								lnu(B)		lsa(E)			erm(C)							tet(M)	tet(K)
55-100-005	ERR1991976	Denmark	Pig	2014	398	c6	EP4	L1		t034	yes		V		SaPIpig1			yes	blaZ				aadD	ant(6)-Ia			spw								lnu(B)		lsa(E)										tet(M)	tet(K)
55-100-011	ERR1991981	Denmark	Pig	2014	398	c6	EP4	L1		t1793	yes		V		SaPIpig1			yes	blaZ				aadD	ant(6)-Ia			spw								lnu(B)		lsa(E)										tet(M)	tet(K)
55-100-042	ERR1823527	Denmark	Pig	2014	398	c6	EP4	L1		t034	yes		V		SaPIpig1			yes	blaZ				aadD	ant(6)-Ia			spw								lnu(B)		lsa(E)										tet(M)	tet(K)
55-100-043	ERR1992010	Denmark	Pig	2014	398	c6	EP4	L1		t034	yes		V		SaPIpig1			yes	blaZ				aadD	ant(6)-Ia			spw								lnu(B)		lsa(E)										tet(M)	tet(K)
55-100-045	ERR1992012	Denmark	Pig	2014	398	c6	EP4	L1		t034	yes		V		SaPIpig1			yes	blaZ				aadD	ant(6)-Ia			spw								lnu(B)		lsa(E)										tet(M)	tet(K)
55-100-046	ERR1992013	Denmark	Pig	2014	398	c6	EP4	L1		t034	yes		V		SaPIpig1			yes	blaZ										str																		tet(M)	tet(K)
55-100-050	ERR1992017	Denmark	Pig	2014	398	c6	EP4	L1		t034	yes		V		SaPIpig1			yes	blaZ				aadD	ant(6)-Ia			spw								lnu(B)		lsa(E)			erm(C)							tet(M)	tet(K)
55-100-053	ERR1992020	Denmark	Pig	2014	398	c6	EP4	L1		t034	yes		V		SaPIpig1			yes	blaZ				aadD	ant(6)-Ia			spw								lnu(B)		lsa(E)										tet(M)	tet(K)
55-100-106	ERR1992063	Denmark	Pig	2014	398	c6	EP4	L3		t034	yes		V					yes							ant(9)-Ia				str						lnu(B)		lsa(E)										tet(M)	tet(K)
55-100-107	ERR1992064	Denmark	Pig	2014	398	c6	EP4	L4		t034	yes		V					yes											str																		tet(M)	tet(K)
55-100-054	ERR1992021	Denmark	Pig	2014	398	c6	EP4	L1		t034	yes		V		SaPIpig1			yes	blaZ				aadD	ant(6)-Ia			spw								lnu(B)		lsa(E)										tet(M)	tet(K)
55-100-073	ERR1823530	Denmark	Pig	2014	398	c6	EP4	L1		t034	yes		V		SaPIpig1			yes	blaZ				aadD																								tet(M)	tet(K)
55-100-081	ERR1823533	Denmark	Pig	2014	398	c6	EP4	L1		t034	yes		V		SaPIpig1			yes	blaZ				aadD	ant(6)-Ia			spw								lnu(B)		lsa(E)										tet(M)	tet(K)
55-100-111	ERR1992068	Denmark	Pig	2014	FAILED	c6	EP4	L4		t034	yes		V		SaPIpig1			yes																						erm(C)							tet(M)	tet(K)
55-100-082	ERR2437207	Denmark	Pig	2014	398	c6	EP4	L1		t011	yes		V		SaPIpig1			yes	blaZ				aadD	ant(6)-Ia			spw								lnu(B)		lsa(E)										tet(M)	tet(K)
55-100-113	ERR1992070	Denmark	Pig	2014	398	c6	EP5	Lpg		t011	yes		V					yes					aadD						str										erm(B)	erm(C)							tet(M)	tet(K)	tet(L)
55-100-087	ERR2437209	Denmark	Pig	2014	398	c6	EP4	L1		t011	yes		V		SaPIpig1			yes	blaZ				aadD	ant(6)-Ia			spw								lnu(B)		lsa(E)										tet(M)	tet(K)
55-100-096	ERR1823535	Denmark	Pig	2014	398	c6	EP4	L1		t034	yes		V		SaPIpig1			yes	blaZ				aadD	ant(6)-Ia			spw								lnu(B)		lsa(E)										tet(M)	tet(K)
55-100-098	ERR1992055	Denmark	Pig	2014		c6	EP4	L1		t034	yes		V		SaPIpig1			yes	blaZ				aadD	ant(6)-Ia			spw								lnu(B)		lsa(E)										tet(M)	tet(K)
55-100-117	ERR1992074	Denmark	Pig	2014	398	c6	EP4			t034	yes		V		SaPIpig1			yes	blaZ				aadD	ant(6)-Ia			spw								lnu(B)		lsa(E)										tet(M)	tet(K)
55-100-120	ERR1992077	Denmark	Pig	2014	398	c6	EP4			t034	yes		V					yes	blaZ																												tet(M)	tet(K)
55-100-137	ERR1823539	Denmark	Pig	2014	FAILED	c6	EP4	L1		t034	yes		V		SaPIpig1			yes	blaZ				aadD	ant(6)-Ia			spw								lnu(B)		lsa(E)			erm(C)							tet(M)	tet(K)
55-100-139	ERR1992092	Denmark	Pig	2014	398	c6	EP4	L1		t034	yes		V		SaPIpig1			yes	blaZ				aadD	ant(6)-Ia			spw								lnu(B)		lsa(E)										tet(M)	tet(K)
55-103-014	ERR1992106	Denmark	Pig	2014	398	c6	EP4			t011	yes		V					yes	blaZ																												tet(M)	tet(K)
55-103-015	ERR1992107	Denmark	Pig	2014	398	c6	EP4			t034	yes		V					yes	blaZ							spd																					tet(M)
55-103-016	ERR1992108	Denmark	Pig	2014	398	c6	EP4	L1		t011	yes		V		SaPIpig1			yes	blaZ				aadD	ant(6)-Ia			spw								lnu(B)		lsa(E)			erm(C)							tet(M)	tet(K)
55-103-017	ERR1992109	Denmark	Pig	2014	398	c6	EP4	L1		t011	yes		V		SaPIpig1			yes	blaZ				aadD	ant(6)-Ia			spw								lnu(B)		lsa(E)										tet(M)	tet(K)
55-103-022	ERR1992114	Denmark	Pig	2014	398	c6	EP4	L1		t011	yes		V		SaPIpig1			yes	blaZ																					erm(C)							tet(M)	tet(K)
55-103-035	ERR1992127	Denmark	Pig	2014	398	c6	EP4	L1		t011	yes		V		SaPIpig1			yes	blaZ				aadD	ant(6)-Ia			spw								lnu(B)		lsa(E)										tet(M)	tet(K)
55-103-041	ERR1992128	Denmark	Pig	2014	398	c6	EP4	L1		t011	yes		V		SaPIpig1			yes	blaZ				aadD	ant(6)-Ia			spw								lnu(B)		lsa(E)										tet(M)	tet(K)
55-100-128	ERR1992084	Denmark	Pig	2014	398	c6	EP4	L3		unknown	yes		V					yes							ant(9)-Ia										lnu(B)		lsa(E)										tet(M)	tet(K)
55-100-129	ERR1992085	Denmark	Pig	2014	398	c6	EP4			t6228	yes		V					yes						ant(6)-Ia			spw								lnu(B)		lsa(E)										tet(M)
55-103-042	ERR1992129	Denmark	Pig	2014	398	c6	EP4	L1		t011	yes		V		SaPIpig1			yes	blaZ				aadD	ant(6)-Ia			spw								lnu(B)		lsa(E)										tet(M)	tet(K)
55-103-045	ERR1992132	Denmark	Pig	2014	398	c6	EP4	L1		t034	yes		V		SaPIpig1			yes	blaZ				aadD	ant(6)-Ia			spw								lnu(B)		lsa(E)										tet(M)	tet(K)
55-103-046	ERR1992133	Denmark	Pig	2014	398	c6	EP4	L1		t011	yes		V		SaPIpig1			yes	blaZ				aadD	ant(6)-Ia			spw								lnu(B)		lsa(E)										tet(M)	tet(K)
55-103-047	ERR1992134	Denmark	Pig	2014	398	c6	EP4	L1		t011	yes		V		SaPIpig1			yes	blaZ				aadD	ant(6)-Ia			spw								lnu(B)		lsa(E)										tet(M)	tet(K)
55-100-134	ERR1992088	Denmark	Pig	2014	398	c6	EP4	L4		t034	yes		V		SaPIpig1																									erm(C)								tet(K)
55-100-135	ERR1992089	Denmark	Pig	2014	398	c6	EP5	Lpg	L2	t011	yes		V			SaPIpig2		yes							ant(9)-Ia										lnu(B)		lsa(E)		erm(B)								tet(M)	tet(K)
55-114-006	ERR1992144	Denmark	Pig	2008	398	c6	EP4			t034	yes		V					yes	blaZ																					erm(C)							tet(M)
55-114-061	ERR1992159	Denmark	Pig	2010	FAILED	c6	EP4	L1		t034	yes		V		SaPIpig1			yes	blaZ				aadD	ant(6)-Ia			spw								lnu(B)		lsa(E)			erm(C)							tet(M)	tet(K)
55-114-062	ERR1992160	Denmark	Pig	2010	398	c6	EP4	L1		t034	yes		V		SaPIpig1			yes	blaZ				aadD	ant(6)-Ia			spw								lnu(B)		lsa(E)			erm(C)							tet(M)	tet(K)
5670-1	SRR1302920	Italy	Pig	2008	398	c6	EP4	L5		t4838	yes	IV						yes	blaZ										str		vga(A)																tet(M)
56824-10	SRR1303240	Italy	Cattle	2011	398	c6	EP4	L5		t899	yes		V					yes	blaZ				aadD								vga(A)			lnu(A)													tet(M)
56824-15	SRR1252010	Italy	Cattle	2011	398	c6	EP4	L5		t899	yes	IV			SaPIpig1			yes	blaZ												vga(A)												fexA				tet(M)
56824-2	SRR1290871	Italy	Cattle	2011	398	c6	EP4	L5		t899	yes	IV			SaPIpig1			yes	blaZ												vga(A)												fexA				tet(M)
56824-21	SRR1303234	Italy	Cattle	2011	398	c6	EP4	L5		t899	yes	IV			SaPIpig1			yes	blaZ				aadD			spd				bleO	vga(A)									erm(C)			fexA				tet(M)		tet(L)
56824-5	SRR1290924	Italy	Cattle	2011	398	c6	EP4	L5		t899	yes		V					yes	blaZ												vga(A)																tet(M)
56824-7	SRR1290882	Italy	Cattle	2011	398	c6	EP4	L5		t899	yes		V					yes	blaZ												vga(A)																tet(M)
6665-5	SRR1290891	Italy	Pig	2008	398	c6	EP4	L5		t2922	yes	IV						yes	blaZ							spd			str		vga(A)																tet(M)
672_MR	GCA_023744805.1	Italy	Human	2020	398	c6	EP4	L5		t1939	yes	IV			SaPIpig1			yes	blaZ										str		vga(A)																tet(M)
75495-3	SRR1290884	Italy	Pig	2010	398	c6	EP4	L5		t899	yes		V					yes	blaZ				aadD			spd				bleO	vga(A)									erm(C)							tet(M)		tet(L)
76669-6	SRR1290885	Italy	Pig	2010	398	c6	EP4	L5		t899	yes		V					yes	blaZ				aadD							bleO	vga(A)									erm(C)							tet(M)		tet(L)
84069-2	SRR1290880	Italy	Pig	2010	398	c6	EP4	L5		t899								yes	blaZ												vga(A)																tet(M)
86770-7	SRR1303269	Italy	Pig	2010	398	c6	EP4	L5		t899								yes	blaZ										str		vga(A)																tet(M)
87807-1	SRR1303562	Italy	Cattle	2009	398	c6	EP4	L5		t899	yes		V					yes	blaZ																												tet(M)
87807-11	SRR1303414	Italy	Cattle	2009	398	c6	EP4	L5		t899	yes		V					yes	blaZ							spd			str		vga(A)																tet(M)
87807-12	SRR1290937	Italy	Cattle	2009	398	c6	EP4	L5		t1939	yes	IV			SaPIpig1			yes	blaZ				aadD						str													erm(T)	fexA				tet(M)		tet(L)
87807-16	SRR1218545	Italy	Cattle	2009	398	c6	EP4	L5		t899	yes	IV						yes	blaZ							spd			str		vga(A)									erm(C)							tet(M)
87807-9	SRR1303420	Italy	Cattle	2009	398	c6	EP4	L5		t899	yes	IV						yes	blaZ										str		vga(A)																tet(M)
88088-1	SRR1290887	Italy	Pig	2010	398	c6	EP4	L5		t899	yes	IV			SaPIpig1			yes	blaZ				aadD			spd				bleO	vga(A)									erm(C)			fexA				tet(M)		tet(L)
88088-2	SRR1290879	Italy	Pig	2010	398	c6	EP4	L5		t1939					SaPIpig1			yes	blaZ				aadD						str	bleO	vga(A)									erm(C)			fexA				tet(M)		tet(L)
921_MR	GCA_023744685.1	Italy	Human	2020	398	c6	EP4	L5		t899	yes		V					yes	blaZ												vga(A)																tet(M)
APHA06	ERR2442746	UK	Turkey	2016	398	c6	EP4	L5			yes	IV						yes	blaZ							spd					vga(A)									erm(C)							tet(M)
BCH-SA-09	GCA_003720975.1	USA	Human clinical	2018	398	c2	SP			t1451									blaZ																							erm(T)
BG407	SRR1303495	Italy	Human	2011	398	c6	EP4	L5		t899	yes		V					yes	blaZ												vga(A)								erm(B)								tet(M)	tet(K)
C4155	GCA_000638835.1	Spain	Human carriage	2009	398	c6	EP4	L5		t899	yes	IV						yes	blaZ												vga(A)																tet(M)
Case_A	ERR1823540	Denmark	Human carriage	2015	398	c6	EP4	L1		t011	yes		V		SaPIpig1			yes	blaZ				aadD	ant(6)-Ia			spw								lnu(B)		lsa(E)										tet(M)	tet(K)
Case_B	ERR1823541	Denmark	Human carriage	2015	398	c6	EP4	L1		t011	yes		V		SaPIpig1			yes	blaZ				aadD	ant(6)-Ia			spw								lnu(B)		lsa(E)										tet(M)	tet(K)
Case_C	ERR1823542	Denmark	Human carriage	2015	398	c6	EP4	L1		t011	yes		V		SaPIpig1			yes	blaZ				aadD	ant(6)-Ia			spw								lnu(B)		lsa(E)			erm(C)							tet(M)	tet(K)
Case_G	ERR1823546	Denmark	Human carriage	2015	398	c6	EP4			t011	yes		V					yes	blaZ										str																		tet(M)
CM147	GCA_003237125.1	Italy	Human clinical	2014	398	c6	EP4	L5		t899								yes	blaZ												vga(A)																tet(M)
D8	ERR902085	UK	Pork	2015	398	c6	EP4	L1		t034	yes		V		SaPIpig1			yes	blaZ				aadD	ant(6)-Ia			spw								lnu(B)		lsa(E)			erm(C)							tet(M)	tet(K)
E13a	GCA_028392945.1	Germany	Environment	2016	398	c6	EP4	L1		t011	yes		V		SaPIpig1			yes	blaZ				aadD	ant(6)-Ia			spw								lnu(B)		lsa(E)			erm(C)							tet(M)	tet(K)
E13b	GCA_028392745.1	Germany	Environment	2016	398	c6	EP4	L1		unknown	yes		V		SaPIpig1			yes	blaZ				aadD	ant(6)-Ia			spw								lnu(B)		lsa(E)			erm(C)							tet(M)	tet(K)
E13c	GCA_028387835.1	Germany	Environment	2016	398	c6	EP4	L1		t011	yes		V		SaPIpig1			yes	blaZ				aadD	ant(6)-Ia			spw								lnu(B)		lsa(E)			erm(C)							tet(M)	tet(K)
E14	GCA_028392565.1	Germany	Environment	2016	398	c6	EP4	L1		t011	yes		V		SaPIpig1			yes	blaZ				aadD	ant(6)-Ia			spw								lnu(B)		lsa(E)			erm(C)							tet(M)	tet(K)
E15a	GCA_028387795.1	Germany	Environment	2016	398	c6	EP4	L1		t011	yes		V		SaPIpig1			yes	blaZ				aadD	ant(6)-Ia			spw								lnu(B)		lsa(E)			erm(C)							tet(M)	tet(K)
E15b	GCA_028387815.1	Germany	Environment	2016	398	c6	EP4	L1		t011	yes		V		SaPIpig1			yes	blaZ				aadD	ant(6)-Ia			spw								lnu(B)		lsa(E)			erm(C)							tet(M)	tet(K)
E16	GCA_028392545.1	Germany	Environment	2016	398	c6	EP4	L1		unknown	yes		V		SaPIpig1			yes	blaZ				aadD	ant(6)-Ia			spw								lnu(B)		lsa(E)			erm(C)							tet(M)	tet(K)
E17	GCA_028387595.1	Germany	Environment	2016	398	c6	EP4	L1		t034	yes		V		SaPIpig1			yes	blaZ				aadD	ant(6)-Ia			spw								lnu(B)		lsa(E)			erm(C)							tet(M)	tet(K)
E18	GCA_028391425.1	Germany	Environment	2016	398	c6	EP4	L1		t034	yes		V		SaPIpig1-hybrid			yes	blaZ				aadD	ant(6)-Ia			spw								lnu(B)		lsa(E)			erm(C)							tet(M)	tet(K)
E20	GCA_028387195.1	Germany	Environment	2016	398	c6	EP4	L1		unknown	yes		V		SaPIpig1			yes	blaZ				aadD	ant(6)-Ia			spw								lnu(B)		lsa(E)			erm(C)							tet(M)	tet(K)
E8	GCA_028387055.1	Germany	Environment	2016	398	c6	EP4	L1		t034	yes		V		SaPIpig1			yes	blaZ				aadD	ant(6)-Ia			spw								lnu(B)		lsa(E)			erm(C)							tet(M)	tet(K)
F19-112	PRJNA901421	Hungary	Human carriage	2019	398	c6	EP4	L3		t034	yes		V		SaPIpig1			yes	blaZ										str																		tet(M)	tet(K)
F19-136	PRJNA901421	Hungary	Environment	2019	398	c6	EP5	Lpg	L2	t011	yes		V		SaPIpig1			yes	blaZ				aadD	ant(6)-Ia			spw								lnu(B)		lsa(E)						fexA				tet(M)	tet(K)
F19-227	PRJNA901421	Hungary	Human carriage	2019	398	c6	EP4	L3		t034	yes		V		SaPIpig1			yes	blaZ				aadD	ant(6)-Ia			spw								lnu(B)		lsa(E)										tet(M)	tet(K)
F19-253	PRJNA901421	Hungary	Human carriage	2019	398	c6	EP5	Lpg	L2	t1451	yes		V		SaPIpig1			yes	blaZ	aac(6')-aph(2'')			aadD	ant(6)-Ia			spw								lnu(B)		lsa(E)			erm(C)							tet(M)	tet(K)
FA1	GCA_013624555.1	Germany	Environment (cattle)	2019	398	c6	EP4	L1		t034	yes		V		SaPIpig1			yes	blaZ																								fexA				tet(M)	tet(K)
FP_N239	GCA_000639015.1	Netherlands	Cattle	2007	398	c6	EP4	L5		t899	yes	IV						yes	blaZ				aadD							bleO	vga(A)									erm(C)							tet(M)		tet(L)
FP_N5203 OX	GCA_000639035.1	Netherlands	Cattle	2008	398	c6	EP4	L5		t4132	yes		V					yes	blaZ												vga(A)																tet(M)
FP_N5208 OX	GCA_000639055.1	Netherlands	Cattle	2008	398	c6	EP4	L5		unknown	yes	IV						yes	blaZ	aac(6')-aph(2'')									str		vga(A)																tet(M)
H1665	GCA_900250545.1	Denmark	Human	2014	398	c6	EP4	L5		t899	yes	IV						yes	blaZ												vga(A)																tet(M)
H280	ERR1823563	Denmark	Horse	2015	184~	c6	EP4			t034	yes		V					yes	blaZ						ant(9)-Ia				str						lnu(B)		lsa(E)										tet(M)
IMT38951_SK41	GCA_003327935.1	Germany	Pig	2016	398	c6	EP4	L1		t12359	yes		V		SaPIpig1			yes	blaZ				aadD	ant(6)-Ia			spw								lnu(B)		lsa(E)						fexA				tet(M)	tet(K)
IMT38951_SK42	GCA_003327995.1	Germany	Pig	2016	398	c6	EP4	L1		t034					SaPIpig1			yes	blaZ				aadD	ant(6)-Ia			spw								lnu(B)		lsa(E)						fexA				tet(M)	tet(K)
LTCF-12-46	SAMN02203302	Luxembourg	Human clinical	2010	398	c6	EP4	L5		t899	yes	IV						yes	blaZ												vga(A)																tet(M)
LTCF-12-55	SAMN02203307	Luxembourg	Human clinical	2010	398	c6	EP4	L5		t3106	yes	IV						yes	blaZ												vga(A)																tet(M)
LTCF-7-30	SAMN02203288	Luxembourg	Human clinical	2010	398	c6	EP4	L5		t899	yes	IV						yes	blaZ																												tet(M)
M118-B	GCA_000639355.1	Belgium	Chicken	2011	398	c6	EP4	L5		unknown	yes	IV						yes	blaZ												vga(A)																tet(M)
M267-1	GCA_000639375.1	Netherlands	Chicken	2007	398	c6	EP4	L5		t899	yes	IV						yes	blaZ												vga(A)																tet(M)
M357	GCA_000639395.1	Netherlands	Chicken	2008	398	c6	EP4	L5		unknown	yes	IV						yes	blaZ												vga(A)																tet(M)
M457-1	GCA_000639415.1	Netherlands	Turkey	2008	398	c6	EP4	L5		t899	yes	IV						yes	blaZ												vga(A)																tet(M)
M520-1	GCA_000639435.1	Netherlands	Pork	2008	398	c6	EP4	L5		unknown	yes		V					yes	blaZ										str		vga(A)																tet(M)
55-114-056	ERR1992154	Denmark	Pig	2010	398	c6	EP5	Lpg	L2	t011	yes		V			SaPIpig2		yes							ant(9)-Ia				str						lnu(B)		lsa(E)		erm(B)								tet(M)	tet(K)	tet(L)
M8743	GCA_028881665.1	Argentina	Pig	2021	398	c6	EP4			t034	yes		V		SaPIpig1			yes	blaZ				aadD	ant(6)-Ia			spw								lnu(B)		lsa(E)			erm(C)			fexA				tet(M)	tet(K)
MOS2	SAMEA70069168	Greece	Human clinical	2008	398	c6	EP4	L5		t899	yes	IV						yes	blaZ												vga(A)									erm(C)							tet(M)
55-114-059	ERR1992157	Denmark	Pig	2010	398	c6	EP4	L4		t034			yes					yes																lnu(A)						erm(C)							tet(M)	tet(K)
55-114-060	ERR1992158	Denmark	Pig	2010	398	c6	EP4	L4		t034	yes		V					yes																lnu(A)													tet(M)	tet(K)
MRSA 10152	GCA_001726145.1	Brazil	Human clinical	2010	398	c6	EP4			t034	yes		V		SaPIpig1			yes	blaZ				aadD	ant(6)-Ia			spw								lnu(B)		lsa(E)			erm(C)							tet(M)	tet(K)
N19018	SRR22016515	Hungary	Human clinical	2019	8001	c6	EP4	L1		t034	yes		V		SaPIpig1				blaZ				aadD	ant(6)-Ia			spw								lnu(B)		lsa(E)											tet(K)
56-089	GCA_010364775.1	USA	Horse	2015	398	c6	EP5	Leq	LEe	t011	yes	IV				SaPIpig2		yes																													tet(M)
N19281	SRR22016503	Hungary	Human clinical	2019	398	c6	EP4	L1		t034	yes		V		SaPIpig1			yes	blaZ				aadD	ant(6)-Ia			spw								lnu(B)		lsa(E)						fexA				tet(M)	tet(K)
NM087	GCA_026943035.1	USA	Human carriage	2010	398	c2	SP			t571									blaZ																							erm(T)
P14	GCA_028392505.1	Germany	Pig	2016	398	c6	EP4	L1		unknown	yes		V		SaPIpig1			yes	blaZ				aadD	ant(6)-Ia			spw								lnu(B)		lsa(E)			erm(C)							tet(M)	tet(K)
P15	GCA_028392485.1	Germany	Pig	2016	398	c6	EP4	L1		t011	yes		V		SaPIpig1			yes	blaZ				aadD	ant(6)-Ia			spw								lnu(B)		lsa(E)			erm(C)							tet(M)	tet(K)
P16	GCA_028387175.1	Germany	Pig	2016	398	c6	EP4	L1		t011	yes		V		SaPIpig1			yes	blaZ				aadD	ant(6)-Ia			spw								lnu(B)		lsa(E)			erm(C)							tet(M)	tet(K)
P18	GCA_028387565.1	Germany	Pig	2016	398	c6	EP4	L1		t034	yes		V		SaPIpig1			yes	blaZ				aadD	ant(6)-Ia			spw								lnu(B)		lsa(E)			erm(C)							tet(M)	tet(K)
P20	GCA_028392525.1	Germany	Pig	2016	398	c6	EP4	L1		unknown	yes		V		SaPIpig1			yes	blaZ				aadD	ant(6)-Ia			spw								lnu(B)		lsa(E)			erm(C)							tet(M)	tet(K)
P8	GCA_028392065.1	Germany	Pig	2016	398	c6	EP4	L1		t034	yes		V		SaPIpig1			yes	blaZ																					erm(C)							tet(M)
PHE04	ERR1450618	UK (Northern Ireland)	Pig	2014*	398	c6	EP4			t011	yes		V					yes	blaZ																												tet(M)	tet(K)
PHE05	ERR1450619	UK (Northern Ireland)	Cattle	2014*	398	c6	EP4			t011	yes		V					yes	blaZ										str																		tet(M)	tet(K)
PHE3997901	ERR2562460	UK	Pheasant	2017	398	c6	EP4	L5			yes	IV						yes	blaZ												vga(A)																tet(M)
PHE9	SAMEA36339418	UK	Chicken	2015	398	c6	EP4	L5		t899	yes	IV						yes	blaZ																												tet(M)
Rd.545	GCA_000639815.1	Germany	Cattle	2011	398	c6	EP4	L1		t011	yes		V		SaPIpig1			yes	blaZ				aadD	ant(6)-Ia			spw								lnu(B)		lsa(E)										tet(M)	tet(K)
Rd.614	GCA_000639855.1	Germany	Cattle	2012	398	c6	EP4	L1		t011	yes		V		SaPIpig1			yes	blaZ				aadD	ant(6)-Ia			spw								lnu(B)		lsa(E)										tet(M)	tet(K)
RIVM_M026060	GCA_027696405.1	Netherlands	Human clinical	2014	398	c6	EP4			t034	yes		V		SaPIpig1			yes	blaZ				aadD	ant(6)-Ia			spw								lnu(B)		lsa(E)										tet(M)	tet(K)
RIVM_M031204	GCA_027876565.1	Netherlands	Human clinical	2015	398	c6	EP4			t034	yes		V		SaPIpig1			yes	blaZ																												tet(M)	tet(K)
RIVM_M032066	GCA_027698745.1	Netherlands	Human clinical	2015	398	c6	EP4	L1		t034	yes		V		SaPIpig1			yes	blaZ										str											erm(C)			fexA				tet(M)	tet(K)
RIVM_M033354	GCA_027880985.1	Netherlands	Environment	2016	398	c6	EP4			t034	yes		V		SaPIpig1			yes	blaZ																												tet(M)	tet(K)
7_2007-70-77-4	SRR445288	Denmark	Pig	2007	398	c6				t011	yes	IV						yes																													tet(M)
S130	GCA_000443245.1	Netherlands	Human carriage	2010	398	c6	EP4	L5		t899	yes	IV						yes	blaZ				aadD							bleO										erm(C)							tet(M)		tet(L)
SA_8P	GCA_023621565.1	Algeria	Human carriage	2021	398	c6	EP4	L5		t899	yes	IV						yes	blaZ												vga(A)																tet(M)
7413532-2	SRR445282	Denmark	Pig	2002	398	c6	EP4			t011								yes																													tet(M)
Sa_OR418_2013	GCA_902636275.1	Portugal	Pig	2013	398	c6	EP4	L5		t899	yes	IV						yes	blaZ												vga(A)																tet(M)
SA10-17	GCA_002208415.1	France	Human clinical	2010	398	c6	EP4	L5		t899	yes	IV						yes	blaZ												vga(A)																tet(M)
SARM C4155	GCA_000639955.1	Spain	Human clinical	2010	398	c6	EP4	L5		t4132	yes	IV						yes	blaZ												vga(A)																tet(M)		tet(L)
Sau 194	SRR1303294	Italy	NA	2011	398	c6	EP4	L5		t899	yes		V					yes	blaZ												vga(A)																tet(M)
Sau 44	SRR1290897	Italy	Human carriage	2008	398	c6	EP4	L5		t899	yes	IV						yes	blaZ										str		vga(A)																tet(M)
7SPA_72-13850-1	SRR445281	Denmark	Pig	2000	398	c6	EP3			t1451								yes													vga(A)									erm(C)							tet(M)
Sau 46	SRR1303272	Italy	Human carriage	2008	398	c6	EP4	L5		t899								yes	blaZ												vga(A)			lnu(A)													tet(M)
Sau 47	SRR1303291	Italy	Human carriage	2008	398	c6	EP4	L5		t899	yes		V					yes	blaZ												vga(A)																tet(M)
Sau 74	SRR1290896	Italy	Human carriage	2010	398	c6	EP4	L5		t899	yes	IV			SaPIpig1			yes	blaZ												vga(A)												fexA				tet(M)
827-16	SAMN39605042	Switzerland	Human clinical	2016	398	c6	EP5	Lpg		t011	yes		V			SaPIpig2		yes											str		vga(A)																tet(M)	tet(K)
Sau 93	SRR1302895	Italy	Human carriage	2010	3796	c6	EP4	L5		t899	yes	IV			SaPIpig1			yes	blaZ							spd			str														fexA				tet(M)
Sau 95	GCA_000640115.1	Italy	Human carriage	2010	398	c6	EP4	L5		t4132	yes	IV						yes	blaZ				aadD							bleO	vga(A)								erm(B)	erm(C)							tet(M)		tet(L)
Sau 98	SRR1303243	Italy	Human carriage	2010	398	c6	EP4	L5		t899	yes	IV						yes	blaZ												vga(A)																tet(M)
Sau 99	SRR1290883	Italy	Human carriage	2010	398	c6	EP4	L5		t2922	yes		V					yes	blaZ																												tet(M)
Sau_95	SRR1303389	Italy	Human	2010	398	c6	EP4	L5		t899	yes	IV						yes	blaZ				aadD							bleO	vga(A)								erm(B)	erm(C)							tet(M)		tet(L)
SSI_114345	ERR1992234	Denmark	Human	2007	398	c6	EP4			t034	yes		V					yes	blaZ																												tet(M)	tet(K)
SSI_114473	ERR1992235	Denmark	Human	2007	398	c6	EP4			t011	yes		V					yes	blaZ																												tet(M)	tet(K)
SSI_121939	ERR1992259	Denmark	Human	2008	398	c6	EP4	L1		t011	yes		V		SaPIpig1			yes	blaZ				aadD	ant(6)-Ia			spw								lnu(B)		lsa(E)			erm(C)							tet(M)	tet(K)
SSI_122129	ERR1992260	Denmark	Human	2008	398	c6	EP4	L1		t011	yes		V		SaPIpig1			yes	blaZ				aadD	ant(6)-Ia			spw								lnu(B)		lsa(E)			erm(C)							tet(M)	tet(K)
SSI_122987	ERR1992265	Denmark	Human	2008	398	c6	EP4	L1		t011	yes		V		SaPIpig1			yes	blaZ				aadD	ant(6)-Ia			spw								lnu(B)		lsa(E)			erm(C)							tet(M)	tet(K)
8L	SAMN17368183	Switzerland	Horse	2020	398	c2	SP			t4030																																erm(T)
SSI_123193	ERR1992266	Denmark	Human	2008	398	c6	EP4	L1		t011	yes		V		SaPIpig1			yes	blaZ				aadD	ant(6)-Ia			spw								lnu(B)		lsa(E)			erm(C)							tet(M)	tet(K)
SSI_123197	ERR1992267	Denmark	Human	2008	398	c6	EP4	L1		t034	yes		V		SaPIpig1			yes	blaZ				aadD	ant(6)-Ia			spw								lnu(B)		lsa(E)			erm(C)							tet(M)	tet(K)
SSI_125527	ERR1992280	Denmark	Human	2008	FAILED	c6	EP4			t011	yes		V					yes	blaZ							spd																	fexA				tet(M)	tet(K)
SSI_125845	ERR2437214	Denmark	Human	2008	398	c6	EP4	L1		t011	yes		V		SaPIpig1			yes	blaZ				aadD	ant(6)-Ia			spw		str						lnu(B)		lsa(E)			erm(C)							tet(M)	tet(K)
SSI_125855	ERR1992288	Denmark	Human	2008	398	c6	EP4	L1		t034	yes		V		SaPIpig1			yes	blaZ				aadD	ant(6)-Ia			spw								lnu(B)		lsa(E)										tet(M)	tet(K)
SSI_125857	ERR1992289	Denmark	Human	2008	398	c6	EP4			t011	yes		V					yes	blaZ										str					lnu(A)						erm(C)							tet(M)
SSI_125859	ERR1992290	Denmark	Human	2008	398	c6	EP4	L1		t034	yes		V		SaPIpig1			yes	blaZ				aadD	ant(6)-Ia			spw								lnu(B)		lsa(E)			erm(C)							tet(M)	tet(K)
SSI_125861	ERR1992291	Denmark	Human	2008	398	c6	EP4			t011	yes		V					yes	blaZ							spd			str																		tet(M)
SSI_125871	ERR1992293	Denmark	Human	2008	398	c6	EP4			t011	yes		V					yes	blaZ																					erm(C)							tet(M)
Tur-16	GCA_000640215.1	Germany	Turkey	2009	398	c6	EP4	L5		t899	yes	IV						yes	blaZ												vga(A)								erm(B)								tet(M)
UB 08-172	GCA_000640315.1	France	Pig	2008	398	c6	EP4	L5		t899	yes	IV						yes	blaZ												vga(A)																tet(M)
UB08116	SRR445060	France	Environment (Pig)	2008	398	c6	EP4	L5		t899	yes	IV						yes	blaZ												vga(A)																tet(M)
VE07/03048STA	GCA_000640475.1	Spain	Pig	2007	398	c6	EP4	L5		t899	yes		V			SaPIpig2		yes	blaZ												vga(A)																tet(M)
AAS1	GCF_009765015.1	Taiwan	Pig	2015	398	c3				t4652
AAS9	GCF_009765005.1	Taiwan	Human carriage	2015	398	c2	SP			t571																																erm(T)
ABOJF	GCA_002250725.1	USA	Human	2014	398	c2	SP			t571																																erm(T)
ABOJF	SAMN06040412	USA	Human carriage	2014	398	c2	SP			t1250																																erm(T)
VET0161R	GCA_000641855.1	Netherlands	Human carriage	2008	398	c6	EP4			t011	yes		V					yes	blaZ																												tet(M)	tet(K)
VET0190R	GCA_000642135.1	Netherlands	Human carriage	2008	398	c6	EP4			t011	yes		V		SaPIpig1			yes	blaZ																					erm(C)							tet(M)	tet(K)
VET1831R	GCA_000646175.1	Netherlands	Human carriage	2011	398	c6	EP4	L1		t011	yes		V		SaPIpig1			yes	blaZ				aadD	ant(6)-Ia			spw								lnu(B)		lsa(E)										tet(M)	tet(K)
VET1851R	GCA_000646435.1	Netherlands	Human carriage	2011	398	c6	EP4			t011	yes		V		SaPIpig1			yes	blaZ																												tet(M)	tet(K)
VET1858R	GCA_000683015.1	Netherlands	Human carriage	2011	398	c6	EP4	L5		unknown	yes		V			SaPIpig2		yes	blaZ				aadD						str		vga(A)								erm(B)	erm(C)							tet(M)		tet(L)
VET1859R	GCA_000646555.1	Netherlands	Human carriage	2011	398	c6	EP4	L5		unknown	yes		V			SaPIpig2		yes	blaZ				aadD								vga(A)								erm(B)								tet(M)		tet(L)
VET1880R	GCA_000646795.1	Netherlands	Human carriage	2011	398	c6	EP4	L5		unknown	yes		V					yes	blaZ												vga(A)																tet(M)	tet(K)
VET1893R	GCA_000646895.1	Netherlands	Human carriage	2011	398	c6	EP4	L1		unknown	yes		V		SaPIpig1			yes	blaZ				aadD	ant(6)-Ia			spw								lnu(B)		lsa(E)										tet(M)	tet(K)
VET1901R	GCA_000646975.1	Netherlands	Human carriage	2011	398	c6	EP4			t011	yes		V					yes	blaZ																												tet(M)	tet(K)
WA13	GCA_028387995.1	Germany	Human carriage	2016	398	c6	EP4	L1		t034	yes		V		SaPIpig1			yes	blaZ				aadD	ant(6)-Ia			spw								lnu(B)		lsa(E)			erm(C)							tet(M)	tet(K)
WA14	GCA_028392125.1	Germany	Human carriage	2016	398	c6	EP4	L1		unknown	yes		V		SaPIpig1			yes	blaZ				aadD	ant(6)-Ia			spw								lnu(B)		lsa(E)			erm(C)							tet(M)	tet(K)
WA16	GCA_028392325.1	Germany	Human carriage	2016	398	c6	EP4	L1		t011	yes		V		SaPIpig1			yes	blaZ				aadD	ant(6)-Ia			spw								lnu(B)		lsa(E)			erm(C)							tet(M)	tet(K)
WA17	GCA_028392285.1	Germany	Human carriage	2016	398	c6	EP4	L1		unknown	yes		V		SaPIpig1			yes	blaZ				aadD	ant(6)-Ia			spw								lnu(B)		lsa(E)			erm(C)							tet(M)	tet(K)
WA19	GCA_028392245.1	Germany	Human carriage	2016	398	c6	EP4	L1		t011	yes		V		SaPIpig1			yes	blaZ				aadD	ant(6)-Ia			spw								lnu(B)		lsa(E)			erm(C)							tet(M)	tet(K)
WA20	GCA_028392185.1	Germany	Human carriage	2016	398	c6	EP4	L1		t011	yes		V		SaPIpig1			yes	blaZ				aadD	ant(6)-Ia			spw								lnu(B)		lsa(E)			erm(C)							tet(M)	tet(K)
WA8	GCA_028391675.1	Germany	Human carriage	2016	398	c6	EP4	L1		unknown	yes		V		SaPIpig1			yes	blaZ				aadD	ant(6)-Ia			spw								lnu(B)		lsa(E)			erm(C)							tet(M)	tet(K)
WD15	GCA_028391565.1	Germany	Human carriage	2016	398	c6	EP4	L1		t011	yes		V		SaPIpig1			yes	blaZ				aadD	ant(6)-Ia			spw								lnu(B)		lsa(E)			erm(C)							tet(M)	tet(K)
WD17	GCA_028387715.1	Germany	Human carriage	2016	398	c6	EP4	L1		unknown	yes		V		SaPIpig1			yes	blaZ				aadD	ant(6)-Ia			spw								lnu(B)		lsa(E)			erm(C)							tet(M)	tet(K)
WD18	GCA_028392265.1	Germany	Human carriage	2016	398	c6	EP4	L1		t011	yes		V		SaPIpig1			yes	blaZ				aadD	ant(6)-Ia			spw								lnu(B)		lsa(E)			erm(C)							tet(M)	tet(K)
AV6	SRR445287	Belgium	Horse	2008	398	c6	EP5	Lpg		t011	yes		V			SaPIpig2		yes																													tet(M)
WD19	GCA_028392225.1	Germany	Human carriage	2016	398	c6	EP4	L1		t011					SaPIpig1			yes	blaZ				aadD	ant(6)-Ia			spw								lnu(B)		lsa(E)			erm(C)							tet(M)	tet(K)
WD20	GCA_028392205.1	Germany	Human carriage	2016	398	c6	EP4	L1		t011	yes		V		SaPIpig1			yes	blaZ				aadD	ant(6)-Ia			spw								lnu(B)		lsa(E)			erm(C)							tet(M)	tet(K)
SKY9-1	GCA_003309755.1	China	Pig	2016	398	c3				unknown	yes	IV			SaPIpig1-hybrid				blaZ		aph(2'')-Ia		aadD	ant(6)-Ia											lnu(B)		lsa(E)		erm(B)				fexA						tet(L)
11RC010M	SRR11109861	Italy	Pig	2018	398	c6	EP4	L5		t899	yes	IV			SaPIpig1				blaZ												vga(A)												fexA
55-100-063	ERR1992029	Denmark	Pig	2014	398	c6	EP4	L1		t034	yes		V		SaPIpig1			yes	blaZ				aadD	ant(6)-Ia			spw								lnu(B)		lsa(E)										tet(M)	tet(K)
WH17	GCA_015101835.1	China	Human clinical	2018	398	c3				t011									blaZ
08B22	SAMN11611377	China	Human clinical	2016	398	c3				unknown									blaZ																				erm(B)
HO_MRSA_7	SAMN05942105	China	Human carriage	2011	398	c3				t6606									blaZ	aac(6')-aph(2'')																			erm(B)
Tur-12	GCA_000640175.1	Germany	Turkey	2009	398	c6	EP5	Lpg	LEc	t011	yes		V					yes	blaZ																												tet(M)	tet(K)
516	GCA_002097015.1	Australia	Human carriage	2009	398	c6	EP5	Lpg		t1451	yes		V			SaPIpig2		yes	blaZ																					erm(C)							tet(M)	tet(K)
5_2016	GCA_024701335.1	Brazil	Goat	2016	398	c6	AAP			t571						SaPIpig2		yes	blaZ	aac(6')-aph(2'')			aadD	ant(6)-Ia			spw								lnu(B)		lsa(E)					erm(T)	fexA				tet(M)		tet(L)
C00003205	SAMN17576419	UK	Human clinical	2010	398	c2	SP			t1451																																erm(T)
C00003296	SAMN17576706	UK	Human clinical	2009	398	c2	SP			t6605																																erm(T)
C00012755	SAMN17579840	UK	Human clinical	2011	398	c2	SP			t1451
S11_2014	GCA_013372685.1	Brazil	Pig	2014	398	c6	AAP			t571						SaPIpig2			blaZ	aac(6')-aph(2'')		aph(3')-III	aadD				spw								lnu(B)		lsa(E)		erm(B)			erm(T)	fexA				tet(M)		tet(L)
VET0358R	GCA_000683555.1	Netherlands	Human carriage	2009	398					unknown	yes		V					yes	blaZ																												tet(M)	tet(K)
VET0645S	GCA_000645355.1	Netherlands	Human carriage	2008	398					t034								yes	blaZ																												tet(M)
SA_9F	GCF_023621415.1	Algeria	Human carriage	2020	398	c2	SP			t571									blaZ																							erm(T)
MSA-55	GCA_028589505.1	Belgium	Pig	2016	398	c6	EP5	Lpg	L2	t011	yes		V			SaPIpig2		yes	blaZ						ant(9)-Ia										lnu(B)		lsa(E)		erm(B)								tet(M)	tet(K)	tet(L)
55-100-126	ERR1992082	Denmark	Pig	2014	398	c6	EP5	Lpg	L2	t011	yes		V			SaPIpig2		yes	blaZ						ant(9)-Ia										lnu(B)		lsa(E)										tet(M)	tet(K)
M147-13	ERR1437637	Belgium	Pig	2009*	398~	c6	EP4			t034	yes		V					yes	blaZ					ant(6)-Ia			spw								lnu(B)		lsa(E)						fexA				tet(M)	tet(K)
14MR1325	GCA_028590205.1	New Zealand	Human carriage	2014	398	c6	EP5	Lpg	Led	t011	yes		V			SaPIpig2		yes	blaZ																												tet(M)	tet(K)
C2679	GCA_000638635.1	Spain	Human carriage	2009	398	c2	SP			unknown																																erm(T)
SSI_122983	ERR1992264	Denmark	Human	2008	398	c6	EP4	L4		unknown	yes		V					yes	blaZ																lnu(B)												tet(M)
PR243B0	GCF_002935015.1	South Africa	Pig	2016	398	c6	EP5			t011	yes		V			SaPIpig2		yes	blaZ																				erm(B)	erm(C)							tet(M)	tet(K)
EQ17_MRSA_SCCmec type IVa	GCA_019349015.1	Belgium	Human clinical	2012	398	c6	EP5	Leq	LEf	t011	yes	IV				SaPIpig2		yes	blaZ	aac(6')-aph(2'')																											tet(M)
1953	SRR445235	USA	Human clinical	2007	398	c2	SP			t571									blaZ															lnu(A)								erm(T)
C3.22B	SAMN05336556	UK	Human carriage	2012	398	c2	SP			unknown																																erm(T)
C3.23.F	SAMN05336511	UK	Human carriage	2012	398	c2	SP			unknown																																erm(T)
H120600058-224-B0-2	SAMN08815527	UK	Human clinical	2014	398	c2	SP			t1451									blaZ																							erm(T)
MSA-72	GCA_028589465.1	Belgium	Pig	2016	398	c6	EP5	Lpg		t011	yes		V					yes	blaZ						ant(9)-Ia								vga(E)					erm(A)									tet(M)	tet(K)
B524_MRSA_SCCmec type IVa	GCA_019349095.1	Belgium	Cattle	2011	398	c6	EP5	Leq		t011	yes	IV				SaPIpig2		yes	blaZ	aac(6')-aph(2'')			aadD			spd														erm(C)		erm(T)					tet(M)		tet(L)
EQ02_MRSA_SCCmec type IVa	GCA_019349105.1	Belgium	Human clinical	2012	398	c6	EP5	Leq	LEf	t011	yes	IV				SaPIpig2		yes	blaZ	aac(6')-aph(2'')																											tet(M)
NM190	GCA_026940845.1	USA	Human carriage	2012	398	c2	SP			t571									blaZ																							erm(T)
NM183	GCA_026940945.1	USA	Human carriage	2012	398	c2	SP			t571									blaZ
NM327	GCA_026940375.1	USA	Human carriage	2011	398	c2	SP			t571									blaZ																							erm(T)
NM160	GCA_026950545.1	USA	Human carriage	2012	398	c2	SP			t571									blaZ																							erm(T)
161546/1	GCA_933217655.1	Italy	Environment (Pig)	2018	398	c6	EP4	L5		t1939	yes	IV						yes	blaZ									cfr			vga(A)												fexA				tet(M)
Tur-20	GCA_000640235.1	Germany	Turkey	2009	398	c5	EP2			t011	yes							yes	blaZ						ant(9)-Ia													erm(A)									tet(M)
MSA-10013-1	GCA_028589745.1	Belgium	Pig	2016	398	c6	EP5	Lpg		t011	yes		V			SaPIpig2		yes	blaZ																												tet(M)	tet(K)
MRS13-2336	GCA_028590255.1	New Zealand	Human carriage	2013	398	c6	EP4	L4		t011	yes		V					yes	blaZ												vga(A)																tet(M)	tet(K)
NM157	GCA_026941815.1	USA	Human carriage	2012	398	c2	SP			t571									blaZ																							erm(T)
NM134	GCA_026942455.1	USA	Human carriage	2011	398	c2	SP			t571									blaZ																							erm(T)
9.45	SAMEA6455782	UK	Human carriage	2014	398	c6	EP5	Leq		t011	yes	IV				SaPIpig2		yes	blaZ	aac(6')-aph(2'')																			erm(B)								tet(M)		tet(L)
9.45	SAMN13623978	UK	Human carriage	2015	398	c6	EP5	Leq		t011	yes	IV				SaPIpig2		yes	blaZ	aac(6')-aph(2'')																			erm(B)								tet(M)		tet(L)
13.08	SAMEA6455785	UK	Human carriage	2015	398	c6	EP5	Lpg		t011	yes		V		SaPIpig1			yes	blaZ																												tet(M)	tet(K)
13.08	SAMN13623979	UK	Human carriage	2015	398	c6	EP5	Lpg		t011	yes		V		SaPIpig1			yes	blaZ																												tet(M)	tet(K)
107.1	GCA_020820415.1	Spain	Human clinical	2016	398	c6	EP5	Lpg		t011							yes	yes	blaZ												vga(A)																tet(M)	tet(K)
107.2	GCA_020820295.1	Spain	Human clinical	2016	398	c6	EP5	Lpg		t011							yes	yes	blaZ												vga(A)																tet(M)	tet(K)
1001.1	GCA_020821155.1	Spain	Human clinical	2016	398	c6	EP5	Lpg	LEc	t011	yes		V				yes	yes	blaZ																												tet(M)	tet(K)
1061	SRR445234	Germany	Pig	2009	398	c6	EP3			unknown								yes	blaZ						ant(9)-Ia													erm(A)									tet(M)
1539	GCA_943789715.1	Italy	Pig	2019	398	c6	EP5	Lpg		t011	yes		V					yes	blaZ								spw					vga(C)			lnu(B)		lsa(E)										tet(M)	tet(K)
3361	GCA_023113765.1	Germany	Pig	2007	398	c6	EP5	Lpg		t011	yes		V				yes	yes	blaZ				aadD																			erm(T)					tet(M)	tet(K)	tet(L)
3676	GCA_023113755.1	Germany	Pig	2007	398	c6	EP5			t2510	yes		V			SaPIpig2		yes	blaZ				aadD								vga(A)								erm(B)								tet(M)	tet(K)	tet(L)
3859	GCA_023113775.1	Germany	Pig	2007	398	c6	EP5	Lpg		t011	yes		V			SaPIpig2		yes	blaZ										str																		tet(M)	tet(K)
4084	GCA_023113715.1	Germany	Pig	2007	398	c6	EP5	Lpg		t011	yes		V				yes	yes	blaZ										str			vga(C)															tet(M)	tet(K)
CFSA12SA038	SAMN14997043	China	Food product	2012	398	c6	EP4			t034	yes		V				yes	yes					aadD	ant(6)-Ia			spw								lnu(B)		lsa(E)			erm(C)			fexA				tet(M)		tet(L)
4085	GCA_023113685.1	Germany	Pig	2007	398	c6	EP5	Lpg		t011	yes		V					yes	blaZ										str																		tet(M)	tet(K)
4086	GCA_023113665.1	Germany	Pig	2007	398	c6	EP5	Lpg		t011	yes		V				yes	yes	blaZ																				erm(B)								tet(M)	tet(K)
4096	GCA_023113655.1	Germany	Pig	2007	398	c6	EP5			t2510	yes		V			SaPIpig2		yes	blaZ				aadD								vga(A)								erm(B)								tet(M)	tet(K)	tet(L)
4379	GCA_023113635.1	Germany	Pig	2007	398	c6	EP5	Lpg		t011	yes		V				yes	yes	blaZ										str											erm(C)							tet(M)	tet(K)
4380	GCA_023113615.1	Germany	Pig	2007	398	c6	EP5	Lpg		t011	yes		V				yes	yes	blaZ	aac(6')-aph(2'')									str											erm(C)							tet(M)	tet(K)
4381	GCA_023113575.1	Germany	Pig	2007	398	c6	EP4	L4		t034	yes		V					yes	blaZ																					erm(C)							tet(M)	tet(K)
4387	GCA_023113555.1	Germany	Pig	2007	398	c6	EP4	L4		t034	yes		V					yes	blaZ																					erm(C)							tet(M)	tet(K)
22131.1	GCA_022549985.1	Italy	Pig	2019	398	c6	EP5	Lpg	L2	t011	yes		V			SaPIpig2		yes	blaZ						ant(9)-Ia										lnu(B)		lsa(E)		erm(B)								tet(M)	tet(K)
23225	SRR445278	Austria	Environment (Pig)	2008	398	c6	EP5	Lpg		t011	yes		V			SaPIpig2		yes	blaZ																												tet(M)	tet(K)
23824	SRR445284	Austria	Environment (Pig)	2008		c6	EP5	Lpg		t011	yes		V			SaPIpig2		yes	blaZ																												tet(M)	tet(K)
29139	SRR445239	Italy	Environment (Pig)	2008	398	c6	EP5	Leq		unknown	yes	IV				SaPIpig2		yes	blaZ	aac(6')-aph(2'')			aadD																	erm(C)							tet(M)	tet(K)
47771	SRR445045	Denmark	Human carriage	2005	398	c6				t011	yes	IV						yes	blaZ																												tet(M)
47948	GCA_028515765.1	France	Cattle	2017	398	c6	EP5	Lpg	LEc	t011	yes		V			SaPIpig2		yes	blaZ							spd																					tet(M)	tet(K)
48222	GCA_028514775.1	France	Horse	2017	398	c6	EP5	Leq		t011	yes	IV				SaPIpig2		yes	blaZ	aac(6')-aph(2'')																											tet(M)
48226	GCA_028512515.1	France	Horse	2017	398	c6	EP5	Leq	LEf	t011	yes	IV				SaPIpig2		yes	blaZ	aac(6')-aph(2'')																											tet(M)
48258	GCA_028516085.1	France	Dog	2017	398	c6	EP5	Leq	LEf	t011	yes	IV				SaPIpig2		yes	blaZ	aac(6')-aph(2'')																											tet(M)
48266	GCA_028514615.1	France	Dog	2017	398	c6	EP5	Leq	LEe	t011	yes	IV				SaPIpig2		yes	blaZ	aac(6')-aph(2'')																											tet(M)
CLSA50	SAMN14997506	China		2015	398	c3	AP			t034																														erm(C)
CLSA61	SAMN14997517	China		2015	398	c3	AP			t034																														erm(C)
CLSA77	SAMN14997533	China		2015	398	c3				t1170
50335	GCA_028514635.1	France	Dog	2018	398	c6	EP5	Leq	LEf	t011	yes	IV				SaPIpig2		yes	blaZ	aac(6')-aph(2'')																											tet(M)
50753	GCA_028514715.1	France	Horse	2018	398	c6	EP5	Leq		t011	yes	IV				SaPIpig2		yes	blaZ	aac(6')-aph(2'')									str																cat		tet(M)
50770	GCA_028516965.1	France	Horse	2018	398	c6	EP5	Leq		t011	yes	IV				SaPIpig2		yes	blaZ	aac(6')-aph(2'')																											tet(M)
50785	GCA_028514795.1	France	Dog	2018	398	c6	EP5	Leq		t011	yes	IV				SaPIpig2		yes	blaZ	aac(6')-aph(2'')									str																cat		tet(M)
51225	SRR445280	Denmark	Human carriage	2006	398	c5	EP2			t108	yes		V					yes	blaZ																												tet(M)	tet(K)
53592	GCA_028514835.1	France	Horse	2019	398	c6	EP5	Leq		t011	yes	IV				SaPIpig2		yes	blaZ	aac(6')-aph(2'')																											tet(M)
53593	GCA_028514735.1	France	Horse	2019	398	c6	EP5	Leq	LEe	t011	yes	IV				SaPIpig2		yes	blaZ	aac(6')-aph(2'')			aadD								vga(A)																tet(M)
53594	GCA_028514755.1	France	Horse	2019	398	c6	EP5	Leq		t011	yes	IV				SaPIpig2		yes	blaZ	aac(6')-aph(2'')									str																cat		tet(M)
53600	GCA_028514655.1	France	Dog	2019	398	c6	EP5	Leq	LEf	t011	yes	IV				SaPIpig2		yes	blaZ										str											erm(C)							tet(M)
53601	GCA_028514815.1	France	Horse	2019	398	c6	EP5	Leq	LEe	t011	yes	IV				SaPIpig2		yes	blaZ	aac(6')-aph(2'')																											tet(M)
53604	GCA_028514675.1	France	Dog	2019	398	c6	EP5	Leq	LEf	t011	yes	IV				SaPIpig2		yes	blaZ	aac(6')-aph(2'')																									cat		tet(M)
55488	GCF_001940425.1	Denmark	Human carriage	2007	398	c6	EP4	L4		t011	yes		V					yes	blaZ										str																		tet(M)	tet(K)
60036	SRR445073	Denmark	Human carriage	2008	398	c6	EP4	L4		t034	yes		V					yes	blaZ																					erm(C)							tet(M)
74199.3	GCA_022550055.1	Italy	Environment	2020	398	c6	EP5	Lpg	L2	t011	yes		V			SaPIpig2		yes	blaZ						ant(9)-Ia										lnu(B)		lsa(E)		erm(B)								tet(M)	tet(K)
80083	GCA_024160585.1	Germany	Pig	2008	398	c6	EP5	Lpg		t011	yes		V			SaPIpig2		yes	blaZ										str											erm(C)							tet(M)	tet(K)
80221	GCA_024160625.1	Germany	Pig	2008	398	c6	EP4	L4		t034	yes		V					yes	blaZ										str		vga(A)																tet(M)	tet(K)
80256	GCA_023113515.1	Germany	Pig	2008	398	c6	EP5	Lpg		t011	yes		V				yes	yes	blaZ																					erm(C)							tet(M)	tet(K)
80261	GCA_024160645.1	Germany	Pig	2008	398	c6	EP5	Lpg		t1451	yes		V			SaPIpig2		yes	blaZ																					erm(C)							tet(M)	tet(K)
80262	GCA_023113535.1	Germany	Pig	2008	398	c6	EP5	Lpg		t1451	yes		V			SaPIpig2		yes	blaZ																					erm(C)							tet(M)	tet(K)
80363	GCA_024160605.1	Germany	Pig	2007	398	c6	EP5	Lpg		t1451	yes		V				yes	yes	blaZ	aac(6')-aph(2'')									str											erm(C)			fexA				tet(M)	tet(K)
80484	GCA_023113475.1	Germany	Pig	2008	398	c6	EP5	Lpg		t011	yes		V			SaPIpig2		yes	blaZ										str																		tet(M)	tet(K)
80488	GCA_024160565.1	Germany	Pig	2008	398	c6	EP5	Lpg		t011	yes		V			SaPIpig2		yes	blaZ										str																		tet(M)	tet(K)
80489	GCA_024160525.1	Germany	Pig	2008	398	c6	EP5	Lpg		t011	yes		V				yes	yes	blaZ										str																		tet(M)	tet(K)
80491	GCA_023113595.1	Germany	Pig	2008	398	c6	EP5	Lpg		t011	yes		V				yes	yes	blaZ										str																		tet(M)	tet(K)
80500	GCA_024160545.1	Germany	Pig	2008	398	c6	EP5			t2510	yes		V			SaPIpig2		yes	blaZ												vga(A)																tet(M)	tet(K)
80698	GCA_024160465.1	Germany	Pig	2008	398	c6	EP5	Lpg		t011	yes		V				yes	yes	blaZ										str																		tet(M)	tet(K)
80953	GCA_024160485.1	Germany	Pig	2008	398	c6	EP5	Lpg		t011	yes		V				yes	yes	blaZ	aac(6')-aph(2'')									str																		tet(M)	tet(K)
80989	GCA_024160505.1	Germany	Pig	2008	398	c6	EP5			t011	yes		V			SaPIpig2		yes	blaZ										str		vga(A)																tet(M)	tet(K)
81000	GCA_023113485.1	Germany	Pig	2008	398	c6	EP5	Lpg		t011	yes		V					yes	blaZ				aadD								vga(A)								erm(B)								tet(M)	tet(K)	tet(L)
81001	GCA_024160445.1	Germany	Pig	2008	398	c6	EP5			t2510	yes		V			SaPIpig2		yes	blaZ				aadD								vga(A)								erm(B)								tet(M)	tet(K)	tet(L)
81133	GCA_023113455.1	Germany	Pig	2008	398	c6	EP4	L4		t034	yes		V				yes	yes	blaZ										str		vga(A)																tet(M)	tet(K)
81155	GCA_023113435.1	Germany	Pig	2008	398	c6	EP5	Lpg		t011	yes		V					yes	blaZ																												tet(M)	tet(K)
81205	GCA_023113395.1	Germany	Pig	2008	398	c6	EP5	Lpg		t011	yes		V				yes	yes	blaZ																												tet(M)	tet(K)
81415	GCA_023113415.1	Germany	Pig	2008	398	c6	EP5	Lpg		t011	yes		V				yes	yes	blaZ																							erm(T)					tet(M)	tet(K)	tet(L)
81637	GCA_023113375.1	Germany	Pig	2008	398	c6	EP5	Lpg		t011	yes		V				yes	yes	blaZ																												tet(M)	tet(K)
81638	GCA_024160365.1	Germany	Pig	2008	398	c6	EP5	Lpg		t011	yes		V			SaPIpig2		yes	blaZ				aadD						str											erm(C)		erm(T)					tet(M)	tet(K)	tet(L)
81641	GCA_023113355.1	Germany	Pig	2008	398	c6	EP5	Lpg		t011	yes		V					yes	blaZ							spd			str																		tet(M)	tet(K)
81755	GCA_023113275.1	Germany	Pig	2008	398	c6	EP5	Lpg		t011	yes		V			SaPIpig2		yes	blaZ																												tet(M)	tet(K)
81857	GCA_023113335.1	Germany	Pig	2008	398	c6	EP5	Lpg		t011	yes		V			SaPIpig2		yes	blaZ										str																		tet(M)	tet(K)
81859	GCA_023113305.1	Germany	Pig	2008	398	c6	EP5	Lpg		t011	yes		V			SaPIpig2		yes	blaZ																												tet(M)	tet(K)	tet(L)
81865	GCA_024262115.1	Germany	Pig	2008	398	c6	EP5	Lpg		t011	yes		V					yes	blaZ				aadD																								tet(M)	tet(K)	tet(L)
81870	GCA_024160345.1	Germany	Pig	2008	398	c6	EP5	Lpg		t011	yes		V				yes	yes	blaZ																								fexA				tet(M)	tet(K)
81871	GCA_024160385.1	Germany	Pig	2008	398	c6	EP5	Lpg		t011	yes		V				yes	yes	blaZ																								fexA				tet(M)	tet(K)
82056	GCA_024160405.1	Germany	Pig	2008	398	c6	EP5	Lpg		t011	yes		V				yes	yes	blaZ	aac(6')-aph(2'')																				erm(C)							tet(M)	tet(K)
82233	GCA_023113295.1	Germany	Pig	2008	398	c6	EP5	Lpg		t011	yes		V				yes	yes	blaZ																												tet(M)	tet(K)
82239	GCA_024160245.1	Germany	Pig	2008	398	c6	EP5	Lpg		t011	yes		V					yes	blaZ				aadD																								tet(M)	tet(K)	tet(L)
82241	GCA_023113255.1	Germany	Pig	2008	398	c6	EP5	Lpg		t011	yes		V			SaPIpig2		yes	blaZ																												tet(M)	tet(K)
82335	GCA_023113235.1	Germany	Pig	2008	398	c6	EP5	Lpg		t011	yes		V					yes	blaZ				aadD																erm(B)								tet(M)	tet(K)	tet(L)
82417	GCA_023113195.1	Germany	Pig	2008	398	c6	EP5	Lpg		t011	yes		V				yes	yes	blaZ																												tet(M)	tet(K)
82508	GCA_023113215.1	Germany	Pig	2008	398	c6	EP5	Lpg		t011	yes		V			SaPIpig2		yes	blaZ										str																		tet(M)	tet(K)
82596	GCA_024160265.1	Germany	Pig	2008	398	c6	EP5			t2510	yes		V			SaPIpig2		yes	blaZ				aadD								vga(A)								erm(B)								tet(M)	tet(K)	tet(L)
82729	GCA_023113155.1	Germany	Pig	2008	398	c6	EP5	Lpg		t011	yes		V			SaPIpig2		yes	blaZ	aac(6')-aph(2'')						spd														erm(C)							tet(M)	tet(K)
90107	GCA_023113175.1	Germany	Pig	2009	398	c6	EP5	Lpg		t011	yes		V					yes	blaZ				aadD																erm(B)								tet(M)		tet(L)
90278	GCA_023113135.1	Germany	Pig	2009	398	c6	EP4	L4		t034	yes		V					yes	blaZ												vga(A)																tet(M)	tet(K)
90336	GCA_023113095.1	Germany	Pig	2009	398	c6	EP5	Lpg		t011	yes		V			SaPIpig2		yes	blaZ	aac(6')-aph(2'')					ant(9)-Ia													erm(A)									tet(M)	tet(K)
90457	GCA_023113055.1	Germany	Pig	2009	398	c6	EP5	Lpg		t011	yes		V			SaPIpig2		yes	blaZ										str		vga(A)									erm(C)							tet(M)	tet(K)
90503	GCA_023113105.1	Germany	Pig	2009	398	c6	EP5	Lpg		t011	yes		V					yes	blaZ				aadD		ant(9)-Ia								vga(E)						erm(B)								tet(M)	tet(K)	tet(L)
90620	GCA_023113065.1	Germany	Pig	2009	398	c6	EP5	Lpg		t011	yes		V				yes	yes	blaZ				aadD								vga(A)											erm(T)					tet(M)	tet(K)	tet(L)
90631	GCA_023113035.1	Germany	Pig	2009	398	c6	EP5	Lpg		t011	yes		V			SaPIpig2		yes	blaZ				aadD						str																		tet(M)	tet(K)	tet(L)
91178	GCA_023112985.1	Germany	Pig	2009	398	c6	EP5	Lpg		t011	yes		V					yes	blaZ						ant(9)-Ia				str				vga(E)					erm(A)		erm(C)							tet(M)	tet(K)
91476	GCA_023112925.1	Germany	Pig	2009	398	c6	EP5	Lpg		t011	yes		V			SaPIpig2		yes	blaZ																					erm(C)							tet(M)	tet(K)	tet(L)
91477	GCA_023112895.1	Germany	Pig	2009	398	c6	EP5	Lpg	LEc	t011	yes		V			SaPIpig2		yes	blaZ							spd								lnu(A)													tet(M)	tet(K)
91652	GCA_023112865.1	Germany	Pig	2009	398	c6	EP5	Lpg		t011	yes		V			SaPIpig2		yes	blaZ																					erm(C)							tet(M)	tet(K)
91961	GCA_023112855.1	Germany	Pig	2009	398	c6	EP5	Lpg		t011	yes		V				yes	yes	blaZ	aac(6')-aph(2'')																							fexA				tet(M)	tet(K)
92010	GCA_023112825.1	Germany	Pig	2009	398	c6	EP5	Lpg		t011	yes					SaPIpig2		yes	blaZ										str		vga(A)									erm(C)			fexA				tet(M)	tet(K)
92303	GCA_023112795.1	Germany	Pig	2009	398	c6	EP5	Lpg		t011	yes		V					yes	blaZ				aadD																erm(B)	erm(C)							tet(M)	tet(K)	tet(L)
92479	GCA_023112815.1	Germany	Pig	2009	398	c6	EP5	Lpg		t011	yes		V			SaPIpig2		yes	blaZ																					erm(C)							tet(M)	tet(K)
92484	GCA_023112775.1	Germany	Pig	2009	398	c6	EP5	Lpg		t011	yes		V				yes	yes	blaZ																					erm(C)							tet(M)	tet(K)
92522	GCA_023112755.1	Germany	Pig	2009	398	c6	EP5	Lpg		t011	yes		V			SaPIpig2		yes	blaZ	aac(6')-aph(2'')									str		vga(A)									erm(C)							tet(M)	tet(K)
92621	GCA_023112735.1	Germany	Pig	2009	398	c6	EP5	Lpg		t011	yes		V					yes	blaZ				aadD																erm(B)	erm(C)							tet(M)	tet(K)	tet(L)
98563.4	GCA_022549995.1	Italy	Pig	2019	398	c6	EP5	Lpg	L2	t011	yes		V			SaPIpig2		yes	blaZ						ant(9)-Ia										lnu(B)		lsa(E)		erm(B)								tet(M)	tet(K)
100008	GCA_023112695.1	Germany	Pig	2009	398	c6	EP4	L4		t2370	yes		V				yes	yes	blaZ																												tet(M)	tet(K)
100091	GCA_023112675.1	Germany	Pig	2010	398	c6	EP5	Lpg		t011	yes		V			SaPIpig2		yes	blaZ										str																		tet(M)	tet(K)
100092	GCA_023112715.1	Germany	Pig	2010	398	c6	EP5	Lpg		t2576	yes		V					yes	blaZ				aadD																erm(B)								tet(M)	tet(K)	tet(L)
100136	GCA_023112655.1	Germany	Pig	2010	398	c6	EP5	Lpg		t011	yes		V			SaPIpig2		yes	blaZ				aadD																			erm(T)					tet(M)	tet(K)	tet(L)
100174	GCA_023112615.1	Germany	Pig	2010	398	c6	EP5	Lpg		t011	yes		V			SaPIpig2		yes	blaZ																					erm(C)							tet(M)	tet(K)
100283	GCA_023112625.1	Germany	Pig	2010	398	c6	EP5	Lpg		t011	yes		V					yes	blaZ				aadD																erm(B)								tet(M)	tet(K)	tet(L)
100346	GCA_023112595.1	Germany	Pig	2010	398	c6	EP5	Lpg		t011	yes		V					yes	blaZ																												tet(M)	tet(K)
100376	GCA_023112575.1	Germany	Pig	2010	398	c6	EP5	Lpg		t011	yes		V				yes	yes	blaZ												vga(A)																tet(M)	tet(K)
100674	GCA_023112535.1	Germany	Pig	2010	398	c6	EP5	Lpg		t011	yes		V			SaPIpig2		yes	blaZ																												tet(M)	tet(K)
100714	GCA_023112515.1	Germany	Pig	2010	398	c6	EP5	Lpg		t011	yes		V					yes	blaZ										str																		tet(M)	tet(K)
100820	GCA_023112465.1	Germany	Pig	2010	398	c6	EP5	Lpg		t011	yes		V			SaPIpig2		yes	blaZ										str		vga(A)									erm(C)							tet(M)	tet(K)
101036	GCA_023112475.1	Germany	Pig	2010	398	c6	EP5	Lpg		t011	yes		V					yes	blaZ				aadD																erm(B)								tet(M)	tet(K)	tet(L)
101518	GCA_023112395.1	Germany	Pig	2010	398	c6	EP5	Lpg		t011	yes		V				yes	yes	blaZ										str																		tet(M)	tet(K)
101578	GCA_023112365.1	Germany	Pig	2010	398	c6	EP5	Lpg		t011	yes		V				yes	yes	blaZ																								fexA				tet(M)	tet(K)
101588	GCA_023112335.1	Germany	Pig	2010	398	c6	EP5	Lpg		t011	yes		V					yes	blaZ				aadD					cfr											erm(B)				fexA				tet(M)	tet(K)	tet(L)
101811	GCA_023112315.1	Germany	Pig	2010	398	c6	EP5	Lpg		t011	yes		V				yes	yes	blaZ	aac(6')-aph(2'')									str											erm(C)							tet(M)	tet(K)
102269	GCA_023112355.1	Germany	Pig	2010	398	c6	EP5	Lpg		t011	yes		V				yes	yes	blaZ										str																		tet(M)	tet(K)
102503	GCA_023112275.1	Germany	Pig	2010	398	c6	EP5	Lpg		t011	yes		V					yes	blaZ				aadD								vga(A)								erm(B)								tet(M)	tet(K)	tet(L)
102563	GCA_023112255.1	Germany	Pig	2010	398	c6	EP5			t2510	yes		V				yes	yes	blaZ				aadD								vga(A)								erm(B)								tet(M)	tet(K)	tet(L)
102642	GCA_023112235.1	Germany	Pig	2010	398	c6	EP5	Lpg		t011	yes		V			SaPIpig2		yes	blaZ				aadD																	erm(C)		erm(T)					tet(M)	tet(K)	tet(L)
102646	GCA_023112195.1	Germany	Pig	2010	398	c6	EP5	Lpg		t011	yes		V				yes		blaZ																													tet(K)
102710	GCA_023112215.1	Germany	Pig	2010	398	c6	EP5	Lpg		t011	yes		V					yes	blaZ				aadD																erm(B)								tet(M)	tet(K)	tet(L)
102714	GCA_023112165.1	Germany	Pig	2010	398	c6	EP5	Lpg		t011	yes		V				yes	yes	blaZ	aac(6')-aph(2'')																											tet(M)	tet(K)
102948	GCA_023112155.1	Germany	Pig	2010	398	c6	EP5	Lpg		t011	yes		V				yes	yes	blaZ																					erm(C)							tet(M)	tet(K)
103135	GCA_023112135.1	Germany	Pig	2010	398	c6	EP5	Lpg		t011	yes		V			SaPIpig2		yes	blaZ				aadD						str											erm(C)		erm(T)					tet(M)	tet(K)	tet(L)
103228	GCA_023112105.1	Germany	Pig	2010	398	c6	EP5	Lpg		t011	yes		V				yes	yes	blaZ																					erm(C)			fexA				tet(M)
103235	GCA_023112095.1	Germany	Pig	2010	398	c6	EP4	L4		t034	yes		V					yes	blaZ															lnu(A)													tet(M)	tet(K)
103747	GCA_023112055.1	Germany	Pig	2010	398	c6	EP5	Lpg		t011	yes		V			SaPIpig2		yes	blaZ												vga(A)																tet(M)	tet(K)
104062	GCA_023112035.1	Germany	Pig	2010	398	c6	EP5	Lpg		t011	yes		V					yes	blaZ										str																		tet(M)	tet(K)
104092	GCA_023112015.1	Germany	Pig	2010	398	c6	EP5	Lpg		t011	yes		V				yes	yes	blaZ	aac(6')-aph(2'')																											tet(M)	tet(K)
104452	GCA_023111975.1	Germany	Pig	2011	398	c6	EP5	Lpg		t011	yes		V			SaPIpig2		yes	blaZ												vga(A)									erm(C)							tet(M)	tet(K)
120146	GCA_023111955.1	Germany	Pig	2012	398	c6	EP5	Lpg		t011	yes		V				yes	yes	blaZ										str																		tet(M)	tet(K)
120685	GCA_023111895.1	Germany	Pig	2012	398	c6	EP5	Lpg		t011	yes		V			SaPIpig2		yes	blaZ																							erm(T)					tet(M)	tet(K)	tet(L)
121370	GCA_023111935.1	Germany	Pig	2012	398	c6	EP5	Lpg		t011	yes		V			SaPIpig2		yes	blaZ												vga(A)																tet(M)	tet(K)
121785	GCA_023111915.1	Germany	Pig	2012	398	c6	EP5	Lpg		t011	yes		V			SaPIpig2		yes	blaZ										str																		tet(M)	tet(K)
122927	GCA_023111875.1	Germany	Pig	2013	398	c6	EP5	Lpg		t011	yes		V					yes	blaZ				aadD																erm(B)								tet(M)	tet(K)	tet(L)
130078	GCA_023111835.1	Germany	Pig	2013	398	c6	EP5	Leq		t011	yes	IV					yes	yes	blaZ	aac(6')-aph(2'')			aadD																			erm(T)					tet(M)		tet(L)
130079	GCA_023111795.1	Germany	Pig	2013	398	c6	EP5	Lpg		t011	yes		V				yes	yes	blaZ				aadD																erm(B)								tet(M)	tet(K)	tet(L)
130198	GCA_023111855.1	Germany	Pig	2013	398	c6	EP5	Lpg		t011	yes		V					yes	blaZ				aadD																erm(B)								tet(M)	tet(K)	tet(L)
130266	GCA_023111805.1	Germany	Pig	2013	398	c6	EP5	Lpg		t011	yes		V				yes	yes	blaZ																					erm(C)			fexA				tet(M)	tet(K)
130367	GCA_023111715.1	Germany	Pig	2013	398	c6	EP5	Lpg		t011	yes		V					yes	blaZ																												tet(M)	tet(K)
130433	GCA_023111755.1	Germany	Pig	2013	398	c6	EP5	Lpg	L2	t011	yes		V					yes	blaZ										str										erm(B)								tet(M)	tet(K)
130505	GCA_023111725.1	Germany	Pig	2013	398	c6	EP5	Lpg		t011	yes		V					yes	blaZ										str																		tet(M)	tet(K)	tet(L)
132093	GCA_023111635.1	Germany	Pig	2014	181~	c6	EP5	Lpg		t011	yes		V				yes	yes	blaZ				aadD	ant(6)-Ia					str						lnu(B)		lsa(E)		erm(B)								tet(M)	tet(K)
151803	GCA_023111595.1	Germany	Pig	2015	398	c6	EP5	Lpg		t011	yes		V					yes	blaZ															lnu(A)													tet(M)	tet(K)
152388	GCA_023111575.1	Germany	Pig	2015	398	c6	EP5	Lpg		t011	yes		V					yes	blaZ										str																		tet(M)	tet(K)
160418	GCA_023111485.1	Germany	Pig	2016	398	c6	EP5	Lpg		t011	yes		V					yes	blaZ																				erm(B)				fexA				tet(M)	tet(K)
160436	GCA_023111475.1	Germany	Pig	2016	398	c6	EP5	Lpg		t011	yes		V					yes	blaZ						ant(9)-Ia				str				vga(E)					erm(A)									tet(M)	tet(K)
160546	GCA_023111405.1	Germany	Pig	2016	398	c6	EP5			t2510	yes		V			SaPIpig2		yes	blaZ				aadD								vga(A)								erm(B)								tet(M)	tet(K)	tet(L)
161105	GCA_023111365.1	Germany	Pig	2016	398	c6	EP5	Lpg		t011	yes		V			SaPIpig2		yes	blaZ																					erm(C)							tet(M)	tet(K)	tet(L)
161111	GCA_023111335.1	Germany	Pig	2016	398	c6	EP5	Lpg		t011	yes		V					yes	blaZ																												tet(M)	tet(K)
161373	GCA_023111295.1	Germany	Pig	2016	398	c6	EP5	Lpg		t011	yes		V					yes	blaZ				aadD								vga(A)								erm(B)								tet(M)	tet(K)	tet(L)
161399	GCA_023111275.1	Germany	Pig	2016	398	c6	EP5	Lpg		t011	yes		V				yes	yes	blaZ																				erm(B)				fexA				tet(M)	tet(K)
161705	GCA_023111235.1	Germany	Pig	2016	398	c6	EP5	Lpg	L2	t011	yes		V				yes	yes	blaZ																				erm(B)								tet(M)	tet(K)
162331	GCA_023111215.1	Germany	Pig	2016	398	c6	EP5	Lpg		t011	yes		V			SaPIpig2		yes	blaZ																												tet(M)	tet(K)
162382	GCA_023111315.1	Germany	Pig	2016	398	c6	EP5	Lpg		t011	yes		V				yes	yes	blaZ				aadD						str		vga(A)											erm(T)					tet(M)	tet(K)	tet(L)
162749	GCA_023111155.1	Germany	Pig	2016	398	c6	EP5	Lpg		t011	yes		V				yes	yes	blaZ																				erm(B)				fexA				tet(M)	tet(K)
163126	GCA_023110995.1	Germany	Pig	2017	398	c6	EP5	Lpg		t011	yes		V					yes	blaZ				aadD																erm(B)								tet(M)	tet(K)	tet(L)
180394	GCA_023111135.1	Germany	Pig	2018	398	c6	EP5	Lpg		t011	yes		V					yes	blaZ																												tet(M)	tet(K)
180962	GCA_023110915.1	Germany	Pig	2018	398	c6	EP5	Lpg		t011	yes		V				yes	yes	blaZ																												tet(M)	tet(K)
181403	GCA_023110855.1	Germany	Pig	2018	398	c6	EP5	Lpg		t011	yes		V					yes	blaZ										str																		tet(M)	tet(K)
182320	GCA_023110825.1	Germany	Pig	2018	398	c6	EP5	Lpg		t011	yes		V				yes	yes	blaZ																												tet(M)	tet(K)
182322	GCA_023110775.1	Germany	Pig	2018	398	c6	EP5	Lpg		t011	yes		V					yes	blaZ																				erm(B)				fexA				tet(M)	tet(K)
1110700610	GCA_000636455.1	Netherlands	Human carriage	2007	398	c5	EP2			t2329	yes		V					yes	blaZ																												tet(M)	tet(K)
2000184619	GCA_026760595.1	France	Human carriage	2020	398	c2	SP			t3625									blaZ																							erm(T)
01CZ001U	SRR9200090	Italy	Human	2018	398	c6	EP5	Lpg		t011	yes		V				yes	yes	blaZ																												tet(M)	tet(K)
01CZ003U	SRR9200089	Italy	Human	2018	398	c6	EP5	Lpg		t011	yes		V				yes	yes	blaZ																												tet(M)	tet(K)
01CZ009M	SRR9200084	Italy	Pig	2018	398	c6	EP5	Lpg		t011	yes		V				yes	yes	blaZ																												tet(M)	tet(K)
01CZ011M	SRR9200083	Italy	Pig	2018		c6	EP5	Lpg		t011	yes		V					yes	blaZ																												tet(M)	tet(K)
0213-M-4A	GCA_020702585.2	China	Pig	2017	398	c1				t034	yes		V						blaZ		aph(2'')-Ia													lnu(A)					erm(B)										tet(L)
0316-H-5A	GCA_020702135.2	China	Human carriage	2017	398	c1				t034									blaZ		aph(2'')-Ia													lnu(A)					erm(B)				fexA						tet(L)
GD1517	SAMN11586997	China	Human carriage	2010	398	c3				t034
0610-H-2A	GCA_020702545.2	China	Human carriage	2017	398	c1				t034	yes		V						blaZ		aph(2'')-Ia													lnu(A)					erm(B)										tet(L)
07-KM441	SAMN39604992	Switzerland	Horse	2007	398	c6	EP5	Leq	LEe	t011	yes	IV				SaPIpig2		yes	blaZ	aac(6')-aph(2'')																											tet(M)
07-KM740	SAMN39604993	Switzerland	Horse	2007	398	c6	EP5	Leq	LEe	t011	yes	IV				SaPIpig2		yes	blaZ	aac(6')-aph(2'')						spd			str											erm(C)							tet(M)
07-KM938	SAMN39604994	Switzerland	Horse	2007	398	c6	EP5	Leq	LEe	t011	yes	IV				SaPIpig2		yes	blaZ	aac(6')-aph(2'')																											tet(M)
07KR014M	SRR11109874	Italy	Pig	2018	398	c6	EP5	Lpg	L2	t011	yes		V			SaPIpig2		yes	blaZ						ant(9)-Ia										lnu(B)		lsa(E)		erm(B)								tet(M)	tet(K)
07KR015M	SRR11109873	Italy	Pig	2018	398	c6	EP5	Lpg	L2	t011	yes		V			SaPIpig2		yes	blaZ						ant(9)-Ia										lnu(B)		lsa(E)		erm(B)								tet(M)	tet(K)
08-KM225	SAMN39604995	Switzerland	Horse	2008	398	c6	EP5	Leq	LEe	t011	yes	IV				SaPIpig2		yes	blaZ	aac(6')-aph(2'')																											tet(M)
08-KM228	SAMN39604996	Switzerland	Cat	2008	398	c6	EP5	Leq	LEe	t011	yes	IV				SaPIpig2		yes	blaZ	aac(6')-aph(2'')																											tet(M)
08-KM283	SAMN39604997	Switzerland	Horse	2008	398	c6	EP5	Leq	LEe	t011	yes	IV						yes	blaZ	aac(6')-aph(2'')																											tet(M)
08-KM366	SAMN39604998	Switzerland	Horse	2008	398	c6	EP5	Leq	LEe	t011	yes	IV				SaPIpig2		yes	blaZ																												tet(M)
08-KM377	SAMN39604999	Switzerland	Horse	2008	398	c6	EP5	Leq	LEe	t011	yes	IV				SaPIpig2		yes	blaZ	aac(6')-aph(2'')																											tet(M)
08-KM980	SAMN39605000	Switzerland	Horse	2008	398	c6	EP5	Leq	LEe	t011	yes	IV				SaPIpig2		yes	blaZ	aac(6')-aph(2'')																											tet(M)
08139-6	GCA_000636275.1	Netherlands	Rodents	2008	398	c6	EP5			t011						SaPIpig2		yes	blaZ																								fexA				tet(M)
08142-8	GCA_000636295.1	Netherlands	Rodents	2008	398	c6	EP5	Leq	LEe	t011	yes	IV				SaPIpig2		yes	blaZ	aac(6')-aph(2'')									str																		tet(M)
08143-5	GCA_000636315.1	Netherlands	Rodents	2008	398	c6	EP5	Leq	LEe	t011	yes	IV				SaPIpig2		yes	blaZ	aac(6')-aph(2'')																											tet(M)
08S00974	NZ_CP020019	Germany	Pig	2012	398	c6	EP5	Lpg		t011	yes		V			SaPIpig2		yes	blaZ												vga(A)																tet(M)	tet(K)
09-IMD1270-MSA344	SAMN39605002	Switzerland	Pig	2009	398	c6				t1451	yes		V				yes	yes	blaZ										str		vga(A)									erm(C)							tet(M)	tet(K)
09-IMD1753-MSA390	SAMN39605003	Switzerland	Pig	2009	398	c6	EP5	Lpg	LEc	t011	yes		V			SaPIpig2		yes	blaZ							spd																					tet(M)	tet(K)
09-IMD355-MSA83	SAMN39605004	Switzerland	Pig	2009	398	c6	EP5	Lpg	LEc	t011	yes		V			SaPIpig2		yes	blaZ							spd														erm(C)							tet(M)	tet(K)
09-IMD358-MSA25	SAMN39605005	Switzerland	Pig	2009	398	c6	EP5	Lpg		t011	yes		V			SaPIpig2		yes	blaZ												vga(A)																tet(M)	tet(K)
GD399	SAMN11587681	China	Human carriage	2010	398	c3				t034																																						tet(K)
09-KM59	SAMN39605007	Switzerland	Horse	2009	398	c6	EP5	Leq	LEe	t011	yes	IV				SaPIpig2		yes	blaZ	aac(6')-aph(2'')																											tet(M)
09/01691/3	SRR445233	Poland	Pig	2009	398	c6	EP4	L4		unknown								yes	blaZ									cfr			vga(A)												fexA				tet(M)
GD487	SAMN11605646	China	Human carriage	2014	398	c2	SP			t034
10-IMD233	SAMN39605010	Switzerland	Pig	2010	398	c6	EP5	Lpg	LEc	t011	yes		V			SaPIpig2		yes	blaZ							spd														erm(C)							tet(M)	tet(K)
112808A	GCA_000401595.1	Switzerland	Cattle	2008	398	c6	EP5	Lpg	LEc	t1255	yes		V			SaPIpig2		yes	blaZ																												tet(M)	tet(K)
11P4	JJDM01000000	Netherlands	Wild boar	2007	398	c5	EP2			unknown	yes		V					yes	blaZ										str																		tet(M)	tet(K)
11P8	GCA_000636775.1	Netherlands	Pig	2007	398	c5	EP2			t1456	yes		V					yes	blaZ										str																		tet(M)	tet(K)
12-IMD418	SAMN39605014	Switzerland	Human carriage	2012	398	c6	EP5	Lpg	Led	t011	yes		V			SaPIpig2		yes	blaZ																												tet(M)	tet(K)
12-IMD423	SAMN39605015	Switzerland	Human carriage	2012	398	c6	EP5	Leq	LEe	t011	yes	IV						yes	blaZ	aac(6')-aph(2'')																											tet(M)
12-IMD439	SAMN39605016	Switzerland	Human carriage	2012	398	c6	EP5	Lpg	Led	t011	yes		V			SaPIpig2		yes	blaZ																												tet(M)	tet(K)
GD5	NZ_CP019592	China	Human carriage	2017	398	c3				t034	yes		V
GD705	NZ_CP019593	China	Human carriage	2017	398	c3				t011
12-IMD443	SAMN39605017	Switzerland	Human carriage	2012	398	c6	EP5	Leq	LEe	t011	yes	IV						yes	blaZ	aac(6')-aph(2'')																											tet(M)
12-IMD444	SAMN39605018	Switzerland	Human carriage	2012	398	c6	EP5	Leq	LEe	t011	yes	IV				SaPIpig2		yes	blaZ	aac(6')-aph(2'')																											tet(M)
12-IMD569	SAMN39605019	Switzerland	Human carriage	2012	398	c6	EP5	Leq	LEe	t011	yes	IV						yes	blaZ	aac(6')-aph(2'')																											tet(M)
13349_2	SRR445232	Italy	Environment (Pig)	2008	398	c5	EP2			t108	yes		V					yes	blaZ												vga(A)																tet(M)
GDB9Z15A-1	GCA_024916745.1	China	Environment	2019	398	c3				t034
14-KM834	SAMN39605024	Switzerland	Horse	2014	398	c6	EP5	Leq	LEe	t011	yes	IV						yes	blaZ	aac(6')-aph(2'')																											tet(M)
14-Msa0111	SAMN39605028	Switzerland	Chicken meat	2014	398	c6	EP3			t034	yes		V			SaPIpig2		yes	blaZ										str																		tet(M)	tet(K)
14-Msa0320	SAMN39605025	Switzerland	Chicken meat	2014	398	c6	EP3	LEb		t571	yes		V				yes	yes	blaZ												vga(A)																tet(M)	tet(K)
147140/1	GCA_933217595.1	Italy	Pig	2018	398	c6	EP4			t011	yes		V					yes	blaZ				aadD		ant(9)-Ia		spw						vga(E)		lnu(B)		lsa(E)	erm(A)	erm(B)	erm(C)							tet(M)	tet(K)	tet(L)
14MR0857	GCA_028590225.1	New Zealand	Human carriage	2014	398	c6	EP5	Lpg	Led	t011	yes		V			SaPIpig2		yes	blaZ																												tet(M)	tet(K)
15-Msa0187	SAMN39605033	Switzerland	Cattle	2015	398	c6	EP5	Lpg	LEc	t011	yes		V			SaPIpig2		yes	blaZ							spd			str											erm(C)	erm(54)						tet(M)	tet(K)
15-Msa0518	SAMN39605034	Switzerland	Cattle	2015	398	c6	EP5	Lpg	LEc	t011	yes		V			SaPIpig2		yes	blaZ																												tet(M)	tet(K)
15-Msa0593	SAMN39605035	Switzerland	Cattle	2015	398	c6	EP5	Lpg	LEc	t011	yes		V			SaPIpig2		yes	blaZ							spd														erm(C)							tet(M)	tet(K)
15-Msa0721	SAMN39605036	Switzerland	Cattle	2015	398	c6	EP5	Leq	LEe	t011	yes	IV				SaPIpig2		yes	blaZ	aac(6')-aph(2'')																											tet(M)
15MR0322	GCA_028590125.1	New Zealand	Human carriage	2015	398	c6	EP5	Lpg	Led	t011	yes		V			SaPIpig2		yes	blaZ																					erm(C)							tet(M)	tet(K)
15MR0673	GCA_028592325.1	New Zealand	Human carriage	2015	398	c6	EP5	Lpg	Led	t011	yes		V			SaPIpig2		yes	blaZ																												tet(M)	tet(K)
GDB9Z6A-1	GCA_024916775.1	China	Environment	2019	398	c3				t034
15MR1309	GCA_028590135.1	New Zealand	Human carriage	2015	398	c6	EP5	Lpg		t011	yes		V					yes	blaZ																												tet(M)	tet(K)
15MR1704	GCA_028590105.1	New Zealand	Human carriage	2015	398	c6	EP5	Lpg	Led	t011	yes		V				yes	yes	blaZ																					erm(C)							tet(M)	tet(K)
15MR2164	GCA_028590185.1	New Zealand	Human carriage	2015	398	c6	EP5	Lpg		t011	yes		V					yes	blaZ																												tet(M)	tet(K)
16-PKND	SAMN39605039	Switzerland	Human carriage	2016	398	c6	EP5	Leq	LEe	t011	yes	IV						yes	blaZ	aac(6')-aph(2'')																											tet(M)
16-PKRG	SAMN39605040	Switzerland	Human carriage	2016	398	c6	EP5	Leq	LEf	t011	yes	IV				SaPIpig2		yes	blaZ	aac(6')-aph(2'')									str																		tet(M)
16-PKSS1	SAMN39605041	Switzerland	Human carriage	2016	398	c6	EP5	Leq	LEe	t011	yes	IV						yes	blaZ	aac(6')-aph(2'')																											tet(M)
16L	SAMN17368189	Switzerland	Horse	2021	398	c6	EP5	Leq	LEe	t011	yes	IV						yes	blaZ	aac(6')-aph(2'')																											tet(M)
17-GST018	SAMN12342445	Switzerland	Human carriage	2017	398	c6	EP5	Leq	LEe	t011	yes	IV				SaPIpig2		yes	blaZ																												tet(M)
17-GST094-Hand	SAMN12342446	Switzerland	Human carriage	2017	398	c6	EP5	Leq	LEe	t011	yes	IV				SaPIpig2		yes	blaZ																												tet(M)
17-GST094-Nase	SAMN12342447	Switzerland	Human carriage	2017	398	c6	EP5	Leq	LEe	t011	yes	IV				SaPIpig2		yes	blaZ																												tet(M)
GDH8C92A	GCA_024916455.1	China	Chicken	2018	398	outgroup				t3934																																						tet(K)
17-GST112	SAMN12342448	Switzerland	Human carriage	2017	398	c6	EP5	Leq	LEe	t011	yes	IV				SaPIpig2		yes	blaZ										str																		tet(M)
17-GST165	SAMN12342449	Switzerland	Human carriage	2017	398	c6	EP5	Leq	LEf	t011	yes	IV						yes	blaZ	aac(6')-aph(2'')									str																		tet(M)
17-GST166	SAMN12342450	Switzerland	Human carriage	2017	398	c6	EP5	Leq	LEf	t011	yes	IV						yes	blaZ										str																		tet(M)
17-GST193	SAMN12342455	Switzerland	Human carriage	2017	398	c6	EP5	Leq	LEe	t011	yes	IV						yes	blaZ																												tet(M)
17-GST231	SAMN12342457	Switzerland	Human carriage	2017	398	c6	EP5	Leq	LEf	t011	yes	IV				SaPIpig2		yes	blaZ	aac(6')-aph(2'')																											tet(M)
17-KM0012	SAMN12342423	Switzerland	Horse	2017	398	c6	EP5	Leq	LEe	t011	yes	IV						yes	blaZ	aac(6')-aph(2'')																											tet(M)
17-KM0743	SAMN12342424	Switzerland	Horse	2017	398	c6	EP5	Leq	LEf	t011	yes	IV				SaPIpig2		yes	blaZ	aac(6')-aph(2'')									str																		tet(M)
17-KM1299	SAMN39605043	Switzerland	Horse	2017	398	c6	EP5	Leq	LEe	t011	yes	IV						yes	blaZ	aac(6')-aph(2'')																											tet(M)
17-KM1510	SAMN39605044	Switzerland	Horse	2017	398	c6	EP5	Leq	LEe	t011	yes	IV						yes	blaZ	aac(6')-aph(2'')																											tet(M)
17-KM2889	SAMN12342425	Switzerland	Horse	2017	398	c6	EP5	Leq	LEe	t011	yes	IV						yes	blaZ	aac(6')-aph(2'')																											tet(M)
17-KM991	SAMN39605045	Switzerland	Horse	2017	398	c6	EP5	Leq	LEe	t011	yes	IV						yes	blaZ	aac(6')-aph(2'')																											tet(M)
17-Msa0110	SAMN12342428	Switzerland	Pig	2017	398	c6	EP5	Lpg	Led	t011	yes		V			SaPIpig2		yes	blaZ																												tet(M)	tet(K)
17-Msa0181	SAMN12342426	Switzerland	Pork meat	2017	752	c6	EP5	Lpg		t011	yes		V			SaPIpig2		yes	blaZ	aac(6')-aph(2'')																											tet(M)	tet(K)
17-Msa0259	SAMN12342431	Switzerland	Pig	2017	398	c6	EP5	Lpg	Led	t011	yes		V			SaPIpig2		yes	blaZ																												tet(M)	tet(K)
17-Msa0327	SAMN39605050	Switzerland	Cattle	2017	398	c6	EP5	Lpg	LEc	t011	yes		V			SaPIpig2		yes	blaZ							spd			str											erm(C)	erm(54)						tet(M)	tet(K)
17-Msa0333	SAMN39605048	Switzerland	Cattle	2017	398	c6	EP5	Lpg	LEc	t011	yes		V			SaPIpig2		yes	blaZ							spd			str											erm(C)	erm(54)						tet(M)	tet(K)
17-Msa0460	SAMN12342432	Switzerland	Pig	2017	398	c6	EP5	Leq	LEf	t011	yes	IV				SaPIpig2		yes	blaZ	aac(6')-aph(2'')																											tet(M)
17-Msa0712	SAMN39605051	Switzerland	Cattle	2017	398	c6	EP5	Lpg	LEc	t011	yes		V					yes	blaZ										str																		tet(M)	tet(K)
17-Msa0826	SAMN12342434	Switzerland	Pig	2017	398	c6	EP5	Lpg	Led	t011	yes		V			SaPIpig2		yes	blaZ																												tet(M)	tet(K)
17-Msa0912	SAMN39605049	Switzerland	Cattle	2017	398	c6	EP5	Lpg	LEc	t011	yes		V					yes	blaZ										str																		tet(M)	tet(K)
17-Msa0990	SAMN12342435	Switzerland	Pig	2017	398	c6	EP5	Lpg	Led	t011	yes		V			SaPIpig2		yes	blaZ																												tet(M)	tet(K)
17-Msa1053	SAMN12342438	Switzerland	Pig	2017	398	c6	EP5	Lpg	Led	t011	yes		V			SaPIpig2		yes	blaZ																												tet(M)	tet(K)
17-Msa1148	SAMN12342439	Switzerland	Pig	2017	398	c6	EP5	Lpg	Led	t011	yes		V			SaPIpig2		yes	blaZ										str																		tet(M)	tet(K)
H042	ERR1823552	Denmark	Horse	2015	398	c6	EP5	Leq	LEg	t011	yes	IV				SaPIpig2		yes																													tet(M)
171608/2	GCA_936275985.1	Italy	Pig	2018	398	c6	EP5	Lpg		t011	yes		V					yes	blaZ				aadD				spw								lnu(B)		lsa(E)		erm(B)								tet(M)	tet(K)	tet(L)
18-PKBH	SAMN39605058	Switzerland	Human carriage	2018	398	c6	EP5	Leq	LEe	t011	yes	IV						yes	blaZ	aac(6')-aph(2'')																											tet(M)
H046	ERR1823555	Denmark	Horse	2015	398	c6	EP5	Leq	LEg	t011	yes	IV				SaPIpig2		yes		aac(6')-aph(2'')																											tet(M)
H064100394-262-H1-2	SAMN08815526	UK	Human clinical	2014	398	c2	SP			t1451																																erm(T)
H092640331-268-F1-2	SAMN08815544	UK	Human clinical	2014	398	c2	SP			t1451																																erm(T)
H094320264-270-H1-2	SAMN08815238	UK	Human clinical	2014	398	c2	SP			t1451																																erm(T)
H100460391-272-B1-2	SAMN08815221	UK	Human clinical	2014	398	c2	SP			t3625
18-PKBS	SAMN39605059	Switzerland	Human carriage	2018	398	c6	EP5	Leq	LEe	t011	yes	IV						yes	blaZ	aac(6')-aph(2'')																											tet(M)
18-PKCG	SAMN39605060	Switzerland	Human carriage	2018	398	c6	EP5	Leq	LEe	t011	yes	IV				SaPIpig2		yes	blaZ																												tet(M)
18-PKDN	SAMN39605061	Switzerland	Human carriage	2018	398	c6	EP5	Leq	LEe	t011	yes	IV						yes	blaZ	aac(6')-aph(2'')																											tet(M)
18CS002U	SRR11109858	Italy	Human carriage	2018	398	c6	EP5	Lpg	LEc	t011	yes		V			SaPIpig2		yes	blaZ				aadD		ant(9)-Ia										lnu(B)		lsa(E)					erm(T)					tet(M)	tet(K)	tet(L)
H113140175-334-H07-2	SAMN08815242	UK	Human clinical	2014	398	c2	SP			t1451																																erm(T)
H113420072-336-B08-2	SAMN08815522	UK	Human clinical	2014	398	c3				t011
18CS003U	SRR11109857	Italy	Human carriage	2018	398	c6	EP5	Lpg	LEc	t011	yes		V			SaPIpig2		yes	blaZ				aadD		ant(9)-Ia										lnu(B)		lsa(E)					erm(T)					tet(M)	tet(K)	tet(L)
18CS010M	SRR11109849	Italy	Pig	2018	398	c6	EP5	Lpg	LEc	t011	yes		V			SaPIpig2		yes	blaZ				aadD		ant(9)-Ia										lnu(B)		lsa(E)					erm(T)					tet(M)	tet(K)	tet(L)
199/08	SRR445025	Slovenia	Environment (Pig)	2008	398	c6	EP5	Lpg		t011	yes		V			SaPIpig2		yes	blaZ										str																		tet(M)	tet(K)	tet(L)
H120260243-343-A09-2	SAMN08815475	UK	Human clinical	2014	398	c2	SP			t1255
1AB002	GCA_003311455.1	China	Human carriage	2015	398	c1				t034									blaZ		aph(2'')-Ia			ant(6)-Ia										lnu(A)					erm(B)										tet(L)
1AB046	GCA_003311425.1	China	Human carriage	2015	398	c1				unknown									blaZ		aph(2'')-Ia			ant(6)-Ia															erm(B)				fexA						tet(L)
2007-70-91-4-SPA	SRR445275	Denmark	Pig	2007	398	c6	EP4	L4		unknown	yes		V					yes	blaZ																					erm(C)					cat		tet(M)	tet(K)
2007-70-95-9-SPA	SRR445273	Denmark	Pig	2007	398	c5	EP2			unknown								yes	blaZ												vga(A)									erm(C)							tet(M)
H122560310-348-F09-2	SAMN08815237	UK	Human clinical	2014	398	c6	EP4	L5		t899	yes	IV						yes																												fosB	tet(M)
H122880108-349-G09-2	SAMN08815379	UK	Human clinical	2014	398	c2	SP			t1451																																erm(T)
2008-60-1662-5	SRR445276	Netherlands	Environment (Pig)	2008	398	c6	EP4	L4		unknown	yes		V					yes	blaZ				aadD						str	bleO										erm(C)							tet(M)	tet(K)
H123340195-352-B10-2	SAMN08815305	UK	Human clinical	2014	398	c2	SP			t571																																erm(T)
H123800113-354-D10-2	SAMN08815366	UK	Human clinical	2014	398	c2	SP			t1255
H130380213-358-H10-2	SAMN08815228	UK	Human clinical	2014	398	c2	SP			unknown																																erm(T)
2008-60-3254	SRR445236	Denmark	Environment (Pig)	2008	398	c6	EP4	L4		unknown	yes		V					yes	blaZ										str											erm(C)							tet(M)	tet(K)
2008-60-970	SRR445237	Denmark	Environment (Pig)	2008	398	c6	EP4	L4		unknown	yes		V					yes	blaZ										str					lnu(A)													tet(M)	tet(K)
2009-60-561-1	GCA_000637255.1	Germany	Chicken	2009	398	c6	EP5	Lpg		unknown	yes		V				yes	yes	blaZ						ant(9)-Ia													erm(A)									tet(M)	tet(K)	tet(L)
2010-60-6063-39	GCA_000637315.1	Germany	Chicken	2010	398	c6	EP5	Lpg		t011	yes		V			SaPIpig2		yes	blaZ																												tet(M)	tet(K)
2010-60-6511-10	GCA_000637335.1	Netherlands	Cattle	2010	398	c6	EP5	Leq		unknown	yes	IV				SaPIpig2		yes	blaZ	aac(6')-aph(2'')																											tet(M)
2010-60-6511-5	GCA_000637375.1	Netherlands	Cattle	2010	398	c6	EP5	Leq		t011	yes	IV				SaPIpig2		yes	blaZ	aac(6')-aph(2'')			aadD																	erm(C)		erm(T)					tet(M)		tet(L)
2011-60-1490-31	GCA_000637415.1	Germany	Chicken	2011	398	c6	EP5	Lpg		t011	yes		V			SaPIpig2		yes	blaZ				aadD								vga(A)											erm(T)					tet(M)	tet(K)	tet(L)
2011-60-2078-5	GCA_000637435.1	Netherlands	Cattle	2011	398	c6	EP5	Leq		t011	yes	IV				SaPIpig2		yes	blaZ	aac(6')-aph(2'')																											tet(M)
2011-60-2275-1	GCA_000637475.1	Germany	Chicken	2011	398	c6	EP5	Lpg		t011	yes		V			SaPIpig2		yes	blaZ				aadD			spd					vga(A)											erm(T)					tet(M)	tet(K)	tet(L)
2015S421	GCA_021120665.1	Belgium	Human clinical	2015	398	c6	EP5	Leq		t011	yes	IV				SaPIpig2		yes	blaZ	aac(6')-aph(2'')								cfr															fexA				tet(M)
2022/72237/1	GCA_943787715.1	Italy	Pig	2022	398	c6	EP5	Lpg		t1451	yes		V					yes	blaZ				aadD				spw								lnu(B)		lsa(E)		erm(B)								tet(M)	tet(K)	tet(L)
2022/72241/1	GCA_943788845.1	Italy	Pig	2022	398	c6	EP5	Lpg		t1451	yes		V					yes	blaZ				aadD				spw					vga(C)			lnu(B)		lsa(E)		erm(B)								tet(M)	tet(K)	tet(L)
2L	SAMN17368178	Switzerland	Horse	2021	398	c6	EP5	Leq	LEe	t011	yes	IV						yes	blaZ	aac(6')-aph(2'')																											tet(M)
3-S-1	SRR445229	Denmark	Pig	2007	398	c6	EP4	L4		t108	yes		V					yes	blaZ										str																		tet(M)
H23	GCA_008763805.1	Australia	Human carriage	2015	398	c6	EP5	Lpg	Led	t011	yes		V					yes																						erm(C)							tet(M)	tet(K)
30-91	GCA_025723425.1	Japan	Pig	2018	398	c5	EP2			t034	yes	IV						yes	blaZ																					erm(C)			fexA				tet(M)
30-94	GCA_025723405.1	Japan	Pig	2018	398	c5	EP2			t034	yes	IV						yes	blaZ																					erm(C)							tet(M)
H33	GCA_008763785.1	Australia	Human carriage	2015	398					t034	yes		V				yes	yes																						erm(C)							tet(M)	tet(K)
30-95	GCA_025723365.1	Japan	Pig	2018	398	c5	EP2			t034	yes	IV						yes	blaZ																					erm(C)			fexA				tet(M)
352731-19	SAMN39605062	Switzerland	Human clinical	2018	398	c6	EP5	Lpg	Led	t011	yes		V			SaPIpig2		yes	blaZ																								fexA				tet(M)	tet(K)
362076-20	SAMN39605068	Switzerland	Human clinical	2020	398	c6	EP5	Leq	LEe	t011	yes	IV						yes	blaZ	aac(6')-aph(2'')																											tet(M)
362569-18	SAMN39605064	Switzerland	Human clinical	2018	398	c6	EP5	Leq	LEe	t011	yes	IV						yes	blaZ																												tet(M)
362712-21	SAMN39605072	Switzerland	Human clinical	2021	398	c6	EP5	Lpg		t011	yes		V					yes	blaZ																												tet(M)	tet(K)
364745-21	SAMN39605073	Switzerland	Human clinical	2021	398	c5	EP2			t108	yes		V					yes	blaZ										str																		tet(M)	tet(K)
364751-21	SAMN39605074	Switzerland	Human clinical	2021	398	c6	EP5	Leq	LEf	t011	yes	IV				SaPIpig2		yes	blaZ	aac(6')-aph(2'')						spd			str																		tet(M)
364965-20	SAMN39605069	Switzerland	Human clinical	2020	398	c6	EP5	Lpg		t011	yes		V			SaPIpig2		yes	blaZ																								fexA				tet(M)	tet(K)
365702-18	SAMN39605065	Switzerland	Human clinical	2018	398	c6	EP5	Lpg		t011	yes		V			SaPIpig2		yes	blaZ																												tet(M)	tet(K)
374/08	SRR445286	Slovenia	Environment (Pig)	2008	398	c6	EP5	Lpg		t011	yes		V			SaPIpig2		yes	blaZ																												tet(M)	tet(K)	tet(L)
40P10	GCA_000637835.1	Netherlands	Pig	2007	398	c5	EP2			t108	yes		V					yes	blaZ																												tet(M)	tet(K)
40P5 1_1	GCA_000637855.1	Netherlands	Pig	2007	398	c5	EP2			t108								yes	blaZ																												tet(M)		tet(L)
43P3	GCA_000637875.1	Netherlands	Pig	2007	398	c6	EP5			t011						SaPIpig2		yes	blaZ																												tet(M)
43P8	JJBB01000000	Netherlands	Wild boar	2007	398	c6	EP5			t011						SaPIpig2		yes	blaZ																												tet(M)
47P5	GCA_000637935.1	Netherlands	Pig	2007	398	c5	EP2			t15742	yes		V					yes	blaZ												vga(A)																tet(M)		tet(L)
47P9	GCA_000637955.1	Netherlands	Pig	2007	398	c5	EP2			t108								yes	blaZ										str		vga(A)																tet(M)		tet(L)
501651-21	SAMN39605075	Switzerland	Human clinical	2021	398	c6	EP5	Leq	LEe	t011	yes	IV						yes	blaZ	aac(6')-aph(2'')																											tet(M)
501652-21	SAMN39605076	Switzerland	Human clinical	2021	398	c6	EP5	Leq	LEe	t011	yes	IV						yes	blaZ	aac(6')-aph(2'')																											tet(M)
55-100-010	ERR1991980	Denmark	Pig	2014	398	c6	EP4	L4		t034	yes		V				yes	yes	blaZ															lnu(A)						erm(C)							tet(M)	tet(K)
55-100-015	ERR1991985	Denmark	Pig	2014	398	c6	EP5	Lpg		t011	yes		V					yes	blaZ																				erm(B)								tet(M)
55-100-020	ERR1991989	Denmark	Pig	2014	398	c6	EP4	L4		t034	yes		V					yes	blaZ										str					lnu(A)													tet(M)	tet(K)
55-100-025	ERR1991994	Denmark	Pig	2014	398	c6	EP4	L4		t034	yes		V					yes	blaZ																												tet(M)	tet(K)
55-100-026	ERR1823526	Denmark	Pig	2014	398	c6	EP5	Lpg	L2	t011	yes		V				yes	yes	blaZ						ant(9)-Ia										lnu(B)		lsa(E)										tet(M)	tet(K)
55-100-033	ERR1992001	Denmark	Pig	2014	398	c6	EP5	Lpg		t108	yes		V					yes	blaZ				aadD																erm(B)								tet(M)	tet(K)	tet(L)
55-100-041	ERR1992009	Denmark	Pig	2014	398	c6	EP5	Lpg	L2	t011	yes		V			SaPIpig2		yes	blaZ						ant(9)-Ia										lnu(B)		lsa(E)		erm(B)								tet(M)	tet(K)
55-100-044	ERR1992011	Denmark	Pig	2014	398	c6	EP5	Lpg	L2	t011	yes		V			SaPIpig2		yes	blaZ						ant(9)-Ia				str						lnu(B)		lsa(E)										tet(M)	tet(K)
55-100-047	ERR1992014	Denmark	Pig	2014	398	c6	EP5	Lpg	L2	t011	yes		V			SaPIpig2		yes	blaZ						ant(9)-Ia										lnu(B)		lsa(E)		erm(B)								tet(M)	tet(K)
55-100-051	ERR1992018	Denmark	Pig	2014	398	c6	EP5	Lpg		t011	yes		V					yes	blaZ																												tet(M)	tet(K)
55-100-055	ERR1992022	Denmark	Pig	2014	398	c6	EP5	Lpg	L2	t011	yes		V				yes	yes	blaZ						ant(9)-Ia										lnu(B)		lsa(E)		erm(B)								tet(M)	tet(K)
55-100-056	ERR1823528	Denmark	Pig	2014	FAILED	c6	EP5	Lpg	L2	t011	yes		V			SaPIpig2		yes	blaZ						ant(9)-Ia										lnu(B)		lsa(E)		erm(B)								tet(M)	tet(K)
HO_MSSA_30	SAMN05942128	China	Human carriage	2010	398	c3				t034																														erm(C)					cat
55-100-071	ERR1992036	Denmark	Pig	2014	398	c6	EP5	Lpg	L2	t011	yes		V				yes	yes	blaZ						ant(9)-Ia										lnu(B)		lsa(E)										tet(M)	tet(K)
55-100-089	ERR2437210	Denmark	Pig	2014	398	c6	EP5	Lpg		t011	yes		V					yes	blaZ				aadD				spw		str						lnu(B)		lsa(E)		erm(B)	erm(C)							tet(M)	tet(K)	tet(L)
HO_MSSA_35	SAMN05942133	China	Human carriage	2014	398	c3				t571
55-100-092	ERR2437211	Denmark	Pig	2014	398	c6	EP4	L4		t011	yes		V				yes	yes	blaZ															lnu(A)						erm(C)							tet(M)	tet(K)
55-100-097	ERR1992054	Denmark	Pig	2014	398	c6	EP4			t16691	yes		V				yes	yes	blaZ								spw		str						lnu(B)		lsa(E)										tet(M)
55-100-101	ERR1992058	Denmark	Pig	2014	398	c6	EP4	L4		t034	yes		V					yes	blaZ										str																		tet(M)	tet(K)
55-100-105	ERR1992062	Denmark	Pig	2014	398	c6	EP4	L4		t034	yes		V					yes	blaZ										str		vga(A)									erm(C)							tet(M)	tet(K)
HO_MSSA_42	SAMN05942140	China	Human carriage	2014	398	c3				t1451
55-100-112	ERR1992069	Denmark	Pig	2014	398	c6	EP4	L4		t034	yes		V					yes	blaZ															lnu(A)						erm(C)			fexA				tet(M)	tet(K)
55-100-115	ERR1992072	Denmark	Pig	2014	398	c6	EP5	Lpg	L2	t011	yes		V			SaPIpig2		yes	blaZ						ant(9)-Ia										lnu(B)		lsa(E)		erm(B)								tet(M)	tet(K)
55-100-122	ERR1992079	Denmark	Pig	2014	398	c6	EP5	Lpg	L2	t011	yes		V				yes	yes	blaZ						ant(9)-Ia										lnu(B)		lsa(E)		erm(B)								tet(M)	tet(K)
HO_MSSA_46	SAMN05942144	China	Human carriage	2012	398	c3				t034
55-100-123	ERR1992080	Denmark	Pig	2014	398	c6	EP4	L4		t034	yes		V					yes	blaZ										str																		tet(M)	tet(K)
HO_MSSA_50	SAMN05942148	China	Human carriage	2014	398	c3				t571
55-100-132	ERR1823537	Denmark	Pig	2014	398	c6	EP5	Lpg	L2	t011	yes		V				yes	yes	blaZ						ant(9)-Ia										lnu(B)		lsa(E)			erm(C)							tet(M)	tet(K)
55-100-136	ERR1992090	Denmark	Pig	2014	398	c6	EP5	Lpg	L2	t011	yes		V				yes	yes	blaZ						ant(9)-Ia										lnu(B)		lsa(E)		erm(B)								tet(M)	tet(K)
55-103-001	ERR1992093	Denmark	Pig	2014	398	c6	EP5	Lpg	L2	t011	yes		V				yes	yes	blaZ						ant(9)-Ia				str						lnu(B)		lsa(E)										tet(M)	tet(K)
55-103-002	ERR1992094	Denmark	Pig	2014	398	c6	EP5	Lpg	L2	t011	yes		V				yes	yes	blaZ						ant(9)-Ia				str						lnu(B)		lsa(E)										tet(M)	tet(K)
55-103-003	ERR1992095	Denmark	Pig	2014	398	c6	EP5	Lpg	L2	t011	yes		V				yes	yes	blaZ						ant(9)-Ia										lnu(B)		lsa(E)										tet(M)	tet(K)
55-103-004	ERR1992096	Denmark	Pig	2014	398	c6	EP5	Lpg	L2	t011	yes		V				yes	yes	blaZ						ant(9)-Ia				str						lnu(B)		lsa(E)										tet(M)	tet(K)
55-103-007	ERR1992099	Denmark	Pig	2014	7002	c6	EP5	Lpg		t011	yes		V					yes	blaZ				aadD																erm(B)								tet(M)	tet(K)	tet(L)
55-103-027	ERR1992119	Denmark	Pig	2014	398	c6	EP5	Lpg	L2	t011	yes		V			SaPIpig2		yes	blaZ						ant(9)-Ia				str						lnu(B)		lsa(E)		erm(B)								tet(M)	tet(K)
55-114-001	ERR1992139	Denmark	Pig	2008	398	c6	EP4	L4		t034	yes		V					yes	blaZ										str					lnu(A)													tet(M)	tet(K)
55-114-002	ERR1992140	Denmark	Pig	2008	398	c6	EP4	L4		t034	yes		V					yes	blaZ															lnu(A)													tet(M)	tet(K)
55-114-003	ERR1992141	Denmark	Pig	2008	398	c6	EP4	L4		t034	yes		V					yes	blaZ			aph(3')-III							str						lnu(B)		lsa(E)										tet(M)
55-114-004	ERR1992142	Denmark	Pig	2008	398	c6	EP4	L4		t034	yes		V					yes	blaZ										str											erm(C)							tet(M)
55-114-005	ERR1992143	Denmark	Pig	2008	398	c6	EP4	L4		t034	yes		V					yes	blaZ										str																		tet(M)	tet(K)
55-114-007	ERR1992145	Denmark	Pig	2008	398	c6	EP4	L4		t034	yes		V					yes	blaZ										str																		tet(M)	tet(K)
55-114-047	ERR1992146	Denmark	Pig	2010	398	c6	EP4	L4		t034	yes		V						blaZ
55-114-052	ERR1992150	Denmark	Pig	2010	398	c6				t034	yes	IV						yes	blaZ												vga(A)																tet(M)
55-114-054	ERR1992152	Denmark	Pig	2010	398	c6	EP4	L4		t034	yes		V					yes	blaZ															lnu(A)						erm(C)							tet(M)	tet(K)
55-114-055	ERR1992153	Denmark	Pig	2010	398	c6	EP4	L4		t034	yes		V					yes	blaZ										str											erm(C)							tet(M)
ID-105	ERR1437627	Belgium	Cattle	2009*	398	c6	EP5	Leq		t011	yes	IV				SaPIpig2		yes																						erm(C)		erm(T)					tet(M)		tet(L)
55-114-057	ERR1992155	Denmark	Pig	2010	398	c6	EP5	Lpg	L2	t011	yes		V			SaPIpig2		yes	blaZ										str										erm(B)								tet(M)	tet(K)	tet(L)
55-114-058	ERR1992156	Denmark	Pig	2010	398	c6	EP4	L4		t034	yes		V					yes	blaZ															lnu(A)						erm(C)							tet(M)	tet(K)
5L	SAMN17368177	Switzerland	Horse	2021	398	c6	EP5	Leq	LEe	t011	yes	IV						yes	blaZ	aac(6')-aph(2'')																											tet(M)
6919/08_8	SRR445031	Poland	Environment (Pig)	2008	398	c6	EP5	Lpg		t011	yes		V			SaPIpig2		yes	blaZ										str		vga(A)																tet(M)	tet(K)
6L	SAMN17368180	Switzerland	Horse	2021	398	c6	EP5	Leq	LEe	t011	yes	IV						yes	blaZ	aac(6')-aph(2'')																											tet(M)
702368-21	SAMN39605077	Switzerland	Human clinical	2021	398	c6	EP5	Leq	LEf	t011	yes	IV				SaPIpig2		yes	blaZ	aac(6')-aph(2'')									str																		tet(M)
803834-20	SAMN39605070	Switzerland	Human clinical	2020	398	c6	EP5	Lpg		t011	yes		V			SaPIpig2		yes	blaZ										str		vga(A)																tet(M)	tet(K)
806235-17	SAMN39605057	Switzerland	Human clinical	2017	398	c6	EP5	Lpg	Led	t011	yes		V			SaPIpig2		yes	blaZ																												tet(M)	tet(K)
808729-19	SAMN39605067	Switzerland	Human clinical	2019	398	c6	EP5	Leq	LEf	t011	yes	IV				SaPIpig2			blaZ	aac(6')-aph(2'')									str
id47059	SAMN16587485	Spain	Human carriage	2015	398	c2	SP			t571																																erm(T)
86_MR	GCA_023744665.1	Italy	Human	2018	398	c6	EP5	Lpg		t011	yes		V				yes	yes	blaZ	aac(6')-aph(2'')					ant(9)-Ia								vga(E)					erm(A)									tet(M)
973_MR	GCA_023744675.1	Italy	Human	2020	398	c6	EP5	Lpg		t011	yes		V					yes	blaZ								spw		str						lnu(B)		lsa(E)										tet(M)	tet(K)
9B	SRR445277	Denmark	Pig	2007	398	c6	EP4	L4		unknown	yes		V				yes	yes	blaZ							spd														erm(C)					cat		tet(M)	tet(K)
9P9	GCA_000638415.1	Netherlands	Pig	2007	398	c5	EP2			t567	yes							yes	blaZ										str																		tet(M)		tet(L)
AA1	GCA_013625235.1	Germany	Environment (cattle)	2019	398	c6	EP5	Leq	LEg	t011	yes	IV				SaPIpig2		yes	blaZ	aac(6')-aph(2'')									str																		tet(M)
AA2	GCA_013625205.1	Germany	Environment (cattle)	2019	398	c6	EP5	Leq	LEg	t011	yes	IV				SaPIpig2		yes	blaZ	aac(6')-aph(2'')									str																		tet(M)
AA3	GCA_013625165.1	Germany	Environment (cattle)	2019	398	c6	EP5	Leq	LEg	t011	yes	IV				SaPIpig2		yes	blaZ	aac(6')-aph(2'')									str																		tet(M)
AA4	GCA_013625125.1	Germany	Environment (cattle)	2019	398	c6	EP5	Lpg		t1451	yes		V					yes	blaZ						ant(9)-Ia								vga(E)					erm(A)									tet(M)
AA5	GCA_013625145.1	Germany	Environment (cattle)	2019	398	c6	EP5	Leq	LEg	t011	yes	IV				SaPIpig2		yes	blaZ	aac(6')-aph(2'')									str																		tet(M)
AA6	GCA_013625135.1	Germany	Environment (cattle)	2019	398	c6	EP5	Lpg		t1451	yes		V					yes	blaZ						ant(9)-Ia								vga(E)					erm(A)									tet(M)
AA7	GCA_013625045.1	Germany	Environment (cattle)	2019	398	c6	EP5	Leq	LEg	t011	yes	IV				SaPIpig2		yes	blaZ	aac(6')-aph(2'')									str																		tet(M)
AA8	GCA_013625075.1	Germany	Environment (cattle)	2019	398	c6	EP5	Leq	LEg	t011	yes	IV				SaPIpig2		yes	blaZ	aac(6')-aph(2'')									str																		tet(M)
AA9	GCA_013625035.1	Germany	Environment (cattle)	2019	398	c6	EP5	Leq	LEg	t011	yes	IV				SaPIpig2		yes	blaZ	aac(6')-aph(2'')									str																		tet(M)
Ani_GT_111	GCA_021384725.1	Belgium	Cattle	2016	398	c6	EP5	Leq		t011	yes	IV				SaPIpig2		yes	blaZ	aac(6')-aph(2'')																											tet(M)
APHA01	ERR1437615	UK	Turkey	2016	398	c6	EP5	Lpg		t011	yes		V				yes	yes	blaZ																												tet(M)	tet(K)
APHA03	ERR1437617	UK	Pig	2014*	398	c6	EP5	Lpg		t011	yes		V				yes	yes	blaZ												vga(A)																tet(M)	tet(K)
APHA04	ERR1437618	UK	Pig	2014*	398	c6	EP5	Lpg		t011	yes		V					yes	blaZ												vga(A)																tet(M)	tet(K)
APHA05	ERR1437619	UK	Pig	2014*	398	c6	EP5	Lpg		t011	yes		V				yes	yes	blaZ												vga(A)									erm(C)							tet(M)	tet(K)
AV4	SRR445279	Belgium	Horse	2008	398	c6	EP5	Leq		unknown	yes	IV				SaPIpig2		yes	blaZ	aac(6')-aph(2'')			aadD																			erm(T)					tet(M)		tet(L)
B231_MRSA-SCCmec type IVa	GCA_019349155.1	Belgium	Cattle	2007	398	c6	EP5	Leq		t011	yes	IV				SaPIpig2		yes	blaZ	aac(6')-aph(2'')																											tet(M)
BA1	GCA_013625015.1	Germany	Environment (cattle)	2019	398	c6	EP5	Lpg		t011	yes		V			SaPIpig2		yes	blaZ										str		vga(A)																tet(M)	tet(K)
BC1	GCA_013624935.1	Germany	Environment (cattle)	2019	398	c6	EP5	Lpg		t011	yes		V					yes	blaZ																												tet(M)	tet(K)
BC2	GCA_013624945.1	Germany	Environment (cattle)	2019	398	c6	EP5	Lpg		t011	yes		V					yes	blaZ																												tet(M)	tet(K)
BSAR907	SAMEA1708781	UK	Cattle	2012	398	c6	EP5	Leq	LEf	t011	yes	IV				SaPIpig2		yes	blaZ	aac(6')-aph(2'')						spd			str					lnu(A)													tet(M)
bz32bp-19	GCA_013155185.1	Switzerland	Environment	2019	398	c6	EP5	Leq	LEe	t011	yes	IV						yes	blaZ	aac(6')-aph(2'')																											tet(M)
bz44bp-19	GCA_013155205.1	Switzerland	Environment	2019	398	c6	EP5	Leq	LEf	t011	yes	IV				SaPIpig2		yes	blaZ	aac(6')-aph(2'')																											tet(M)
C0626	GCA_000684575.1	Hong kong	Chicken	2011	398	c1				t011									blaZ		aph(2'')-Ia			ant(6)-Ia																									tet(L)
C0630	GCA_000638455.1	Hong kong	Chicken	2011	398	c1				t011									blaZ		aph(2'')-Ia			ant(6)-Ia																									tet(L)
C0637	GCA_000638475.1	Hong kong	Chicken	2011	398	c1				t011									blaZ		aph(2'')-Ia			ant(6)-Ia										lnu(A)															tet(L)
C1655	JIZQ01000000	Spain	Wild boar	2008	398	c6	EP5	Lpg	LEc	t1255	yes		V			SaPIpig2		yes	blaZ																								fexA				tet(M)	tet(K)
C1673	GCA_000638535.1	Spain	Human	2009	398	c6	EP5	Lpg		t011	yes	IV				SaPIpig2		yes	blaZ	aac(6')-aph(2'')			aadD						str																		tet(M)		tet(L)
C1842	GCA_000638555.1	Spain	Pig	2008	398	c6	EP5	Lpg		t011	yes	IV				SaPIpig2		yes	blaZ	aac(6')-aph(2'')			aadD						str																		tet(M)		tet(L)
C1891	GCA_000638575.1	Spain	Food product	2008	398	c6	EP5	Lpg	LEc	t011	yes		V			SaPIpig2		yes	blaZ										str																		tet(M)	tet(K)
C1894	GCA_000638595.1	Spain	Food product	2008	398	c6	EP5			t1197	yes		V				yes	yes	blaZ																												tet(M)
C2706	GCA_000638655.1	Spain	Pig	2009	398	c6	EP5	Lpg		unknown	yes		V			SaPIpig2		yes	blaZ																												tet(M)	tet(K)
C2928	GCA_000638675.1	Spain	Human carriage	2009	398	c6	EP5	Lpg	LEc	t3934	yes		V			SaPIpig2		yes	blaZ																												tet(M)	tet(K)
INSa869	GCA_021495085.1	Portugal	Human	2015	398	c2	SP			t3625																																erm(T)
INSa910	GCA_021495165.1	Portugal	Human	2016	398	c2	SP			unknown																																erm(T)
INSa934	GCA_021495285.1	Portugal	Human	2017	398	c2	SP			t3625
C2930	GCA_000638695.1	Spain	Human carriage	2009	398	c6	EP5			t1197	yes			VII			yes	yes	blaZ																												tet(M)
C2942	GCA_000638715.1	Spain	Human carriage	2009	398	c6	EP5			unknown	yes		V			SaPIpig2		yes	blaZ																												tet(M)
C3452	GCA_000684535.1	Spain	Human carriage	2009	398	c6	EP5	Lpg		t1451	yes		V			SaPIpig2		yes	blaZ																												tet(M)	tet(K)
C3672	GCA_000638755.1	Spain	Human carriage	2009	398	c6	EP5	Lpg		t8100	yes	IV					yes	yes	blaZ	aac(6')-aph(2'')			aadD						str																		tet(M)		tet(L)
C3865	GCA_000638775.1	Spain	Horse	2005	398	c6	EP5	Lpg		t011	yes	IV				SaPIpig2		yes	blaZ	aac(6')-aph(2'')																											tet(M)
INSaAq83	GCA_021495125.1	Portugal	Fish	2018	398	c2	SP			t2383																																erm(T)
C4151	GCA_000638815.1	Spain	Human carriage	2009	398	c6	EP5	Lpg	LEc	t8409	yes		V					yes	blaZ																												tet(M)	tet(K)
C4668	GCA_000638855.1	Spain	Horse	2011	398	c6	EP5	Leq	LEg	t011	yes	IV				SaPIpig2		yes	blaZ	aac(6')-aph(2'')																											tet(M)
C5453	GCA_000638895.1	Spain	Human carriage	2011	398	c6	EP5			t1456	yes						yes	yes	blaZ																												tet(M)
C7–1	ERR902083	UK	Pork	2015	398	c6	EP5	Lpg		t011	yes		V				yes	yes	blaZ							spd																					tet(M)	tet(K)
Case_D	ERR1823543	Denmark	Human carriage	2015	398	c6	EP5	Leq	LEg	t011	yes	IV				SaPIpig2		yes	blaZ																												tet(M)
Case_E	ERR1823544	Denmark	Human carriage	2015	398	c6	EP5	Leq	LEg	t011	yes	IV				SaPIpig2		yes	blaZ	aac(6')-aph(2'')																											tet(M)
Case_I	ERR1823548	Denmark	Human carriage	2015	398	c6	EP5	Leq	LEg	t011	yes	IV				SaPIpig2		yes	blaZ																												tet(M)
L16177	SAMN17577043	UK	Human clinical	2014	398	c2	SP			t5524																																erm(T)
L18934	SAMN17580097	UK	Human clinical	2014	398	c2	SP			t11483																																erm(T)
CB1	GCA_013624905.1	Germany	Environment (cattle)	2019	398	c6	EP5	Lpg		t011	yes		V					yes	blaZ																												tet(M)	tet(K)
CFSA15SA053	SAMN14997198	China	Food product	2015	398	c1				t034									blaZ		aph(2'')-Ia																		erm(B)										tet(L)
CFSA15SA060	SAMN14997205	China	Food product	2015	398	c1				t034									blaZ		aph(2'')-Ia													lnu(A)					erm(B)										tet(L)
CFSA15SA073	SAMN14997217	China	Food product	2015	398	c3				t011									blaZ		aph(2'')-Ia			ant(6)-Ia
CFSA15SA079	SAMN14997223	China	Food product	2015	398	c1				t034									blaZ		aph(2'')-Ia			ant(6)-Ia															erm(B)										tet(L)
LA_MSSA_10	SAMN05942169	China	Cattle	2015	398	c3				t034						SaPIpig2								ant(6)-Ia										lnu(A)					erm(B)	erm(C)			fexA					tet(K)
CFSA15SA110	SAMN14997252	China	Food product	2015	398	c1				t034									blaZ		aph(2'')-Ia																		erm(B)				fexA						tet(L)
Chi-10	GCA_000638915.1	Austria	Chicken	2009	398	c6	EP5	Lpg		t011	yes		V				yes	yes	blaZ						ant(9)-Ia													erm(A)									tet(M)	tet(K)	tet(L)
Chi-4	GCA_000638935.1	Germany	Chicken	2009	398	c6	EP5	Lpg		t011	yes		V			SaPIpig2		yes	blaZ				aadD								vga(A)																tet(M)	tet(K)	tet(L)
CM34	GCA_003238765.1	Italy	Human clinical	2014	398	c6	EP5	Lpg		unknown	yes		V			SaPIpig2		yes	blaZ				aadD																			erm(T)	fexA				tet(M)	tet(K)	tet(L)
CM46	GCA_003240135.1	Italy	Human clinical	2015	398	c6	EP5	Lpg		t011	yes		V			SaPIpig2		yes	blaZ				aadD																			erm(T)	fexA				tet(M)	tet(K)	tet(L)
Crie-F374	GCA_022899135.1	Russia	Pork	2019	398	c6	EP5	Lpg		unknown	yes		V				yes	yes	blaZ				aadD	ant(6)-Ia			spw								lnu(B)		lsa(E)		erm(B)								tet(M)	tet(K)	tet(L)
DA1	GCA_013624895.1	Germany	Environment (cattle)	2019	398	c6	EP5	Lpg		t011	yes		V				yes	yes	blaZ																												tet(M)	tet(K)
DG-29	GCF_024515615.1	Germany	Pig	2004	398	c6	EP5	Lpg		t011	yes		V				yes	yes	blaZ	aac(6')-aph(2'')									str																		tet(M)	tet(K)
LA_MSSA_7	SAMN05942166	China	Cattle	2014	398	c2	SP			t1451																																erm(T)
DG12	GCA_024515595.1	Germany	Pig	2008	398	c6	EP5	Lpg		t011	yes		V				yes	yes	blaZ	aac(6')-aph(2'')									str											erm(C)							tet(M)	tet(K)
DG17	GCA_024515555.1	Germany	Pig	2008	398	c6	EP5	Lpg		t011	yes		V			SaPIpig2		yes	blaZ										str											erm(C)							tet(M)	tet(K)
DG4	GCA_024515635.1	Germany	Pig	2008	398	c6	EP5	Lpg		t011	yes		V					yes	blaZ										str																		tet(M)	tet(K)
DG9	GCA_024515565.1	Germany	Pig	2008	398	c6	EP5	Lpg		t011	yes		V			SaPIpig2		yes	blaZ										str																		tet(M)	tet(K)	tet(L)
DY77	GCA_003309285.1	China	Pig	2016	398	c1				unknown	yes	IV					yes		blaZ		aph(2'')-Ia		aadD	ant(6)-Ia			spw							lnu(A)			lsa(E)		erm(B)	erm(C)			fexA						tet(L)
LY19990171	SRR445086	France	Human	1999	398	c2	SP			t571																																erm(T)
E10a	GCA_028392625.1	Germany	Environment	2016	398	c6	EP5	Lpg		t011	yes		V					yes	blaZ				aadD																erm(B)								tet(M)	tet(K)	tet(L)
M-5	SRR445291	Belgium	Environment (Pig)	2008	398	c5	EP2			t567	yes							yes								spd			str																		tet(M)
E10b	GCA_028392605.1	Germany	Environment	2016	398	c6	EP5	Lpg		t011	yes		V					yes	blaZ				aadD																erm(B)								tet(M)	tet(K)	tet(L)
E1a	GCA_028392445.1	Germany	Environment	2016	398	c6	EP5	Lpg		unknown	yes		V				yes	yes	blaZ																												tet(M)	tet(K)	tet(L)
E1b	GCA_028387235.1	Germany	Environment	2016	398	c6	EP5	Lpg		t011	yes		V			SaPIpig2		yes	blaZ																												tet(M)	tet(K)	tet(L)
E2	GCA_028391505.1	Germany	Environment	2016	398	c6	EP5	Lpg		t2011	yes		V				yes	yes	blaZ				aadD																erm(B)								tet(M)	tet(K)	tet(L)
E3a	GCA_028392465.1	Germany	Environment	2016	398	c6	EP5	Lpg		t011	yes		V				yes	yes	blaZ	aac(6')-aph(2'')																											tet(M)
E3b	GCA_028391465.1	Germany	Environment	2016	398	c6	EP5	Lpg		t011	yes		V			SaPIpig2		yes	blaZ				aadD																								tet(M)	tet(K)	tet(L)
E4a	GCA_028392425.1	Germany	Environment	2016	398	c6	EP5	Lpg		t011	yes		V					yes	blaZ				aadD																erm(B)								tet(M)	tet(K)	tet(L)
E4b	GCA_028392385.1	Germany	Environment	2016	398	c6	EP5	Lpg		t011	yes		V			SaPIpig2		yes	blaZ																												tet(M)	tet(K)
E5	GCA_028392765.1	Germany	Environment	2016	398	c6	EP5	Lpg		t011	yes		V			SaPIpig2		yes	blaZ																												tet(M)	tet(K)
E6	GCA_028391445.1	Germany	Environment	2016	398	c6	EP5	Leq		t011	yes	IV				SaPIpig2		yes	blaZ	aac(6')-aph(2'')			aadD						str													erm(T)					tet(M)		tet(L)
E7b	GCA_028392725.1	Germany	Environment	2016	398	c6	EP5	Lpg		t2011	yes		V				yes	yes	blaZ				aadD																erm(B)								tet(M)	tet(K)	tet(L)
E9a	GCA_028392645.1	Germany	Environment	2016	398	c6	EP5	Lpg		t011	yes		V					yes	blaZ				aadD																erm(B)								tet(M)	tet(K)	tet(L)
EA1	GCA_013624825.1	Germany	Environment (cattle)	2018	398	c6	EP5	Lpg		t011	yes		V				yes	yes	blaZ												vga(A)																tet(M)	tet(K)
EB2	GCA_013624785.1	Germany	Environment (cattle)	2019	398	c6	EP4	L4		t034	yes		V					yes	blaZ												vga(A)																tet(M)	tet(K)
EC1	GCA_013624795.1	Germany	Environment (cattle)	2019	398	c6	EP4	L4		t034	yes		V				yes	yes	blaZ												vga(A)																tet(M)
EC2	GCA_013624755.1	Germany	Environment (cattle)	2019	398	c6	EP4	L4		t011	yes		V					yes	blaZ												vga(A)																tet(M)	tet(K)
ED1	GCA_013624725.1	Germany	Environment (cattle)	2019	398	c6	EP4	L4		t034	yes		V				yes	yes	blaZ												vga(A)																tet(M)	tet(K)
ED2	GCA_013624675.1	Germany	Environment (cattle)	2019	398	c6	EP4	L4		t1928	yes		V				yes	yes	blaZ												vga(A)																tet(M)	tet(K)
EE1	GCA_013624685.1	Germany	Environment (cattle)	2019	398	c6	EP4	L4		t011	yes		V				yes	yes	blaZ												vga(A)																tet(M)	tet(K)
M80	SAMN17584829	UK	Human carriage	2011	398	c2	SP			t571																																erm(T)
EE2	GCA_013624645.1	Germany	Environment (cattle)	2019	398	c6	EP4	L4		t011	yes		V				yes	yes	blaZ												vga(A)																tet(M)	tet(K)
M8746	GCA_028881055.1	Argentina	Pig	2021	398	c6	AAP			unknown	yes		V					yes		aac(6')-aph(2'')			aadD	ant(6)-Ia			spw								lnu(B)		lsa(E)			erm(C)		erm(T)	fexA				tet(M)		tet(L)
MAGIC.2.519.A	SAMN16796306	USA	Human carriage	2019	398	c2	SP			t1451																																erm(T)
MAGIC.2.519.N	SAMN16796307	USA	Human carriage	2019	398	c2	SP			t1451																																erm(T)
MAGIC.4.519.A	SAMN16796329	USA	Human carriage	2019	398	c2	SP			t1451																																erm(T)
EE3	GCA_013624705.1	Germany	Environment (cattle)	2019	398	c6	EP4	L4		t011	yes		V				yes	yes	blaZ												vga(A)																tet(M)	tet(K)
EE4	GCA_013624625.1	Germany	Environment (cattle)	2019	398	c6	EP4	L4		t1928	yes		V				yes	yes	blaZ												vga(A)																tet(M)	tet(K)
EE5	GCA_013624595.1	Germany	Environment (cattle)	2019	398	c6	EP4	L4		t1928	yes		V				yes	yes	blaZ												vga(A)																tet(M)	tet(K)
EQ13_MRSA_SCCmec type IVa	GCA_019349035.1	Belgium	Human clinical	2012	398	c6	EP5	Leq	LEe	t011	yes	IV				SaPIpig2			blaZ	aac(6')-aph(2'')
ETWeP	GCA_008763835.1	Australia	Human carriage	2015	398	c6	EP5	Lpg	Led	t011	yes		V			SaPIpig2		yes	blaZ																					erm(C)							tet(M)	tet(K)
F18	SAMN11611375	China	Human clinical	2012	398	c1				t011									blaZ		aph(2'')-Ia																		erm(B)										tet(L)
F19-075	PRJNA901421	Hungary	Environment	2019	398	c6	EP4	L3		t034	yes		V				yes	yes	blaZ	aac(6')-aph(2'')						spd														erm(C)							tet(M)	tet(K)
F19-085	PRJNA901421	Hungary	Environment	2019	398	c6	EP4	L3		t034	yes		V			SaPIpig2		yes	blaZ						ant(9)-Ia										lnu(B)		lsa(E)		erm(B)								tet(M)	tet(K)	tet(L)
F19-090	PRJNA901421	Hungary	Human carriage	2019	398	c6	EP5	Lpg		t011	yes		V				yes	yes	blaZ												vga(A)																tet(M)	tet(K)
F19-093	PRJNA901421	Hungary	Environment	2019	398	c6	EP5			t034	yes		V			SaPIpig2		yes	blaZ																								fexA				tet(M)	tet(K)
F19-094	PRJNA901421	Hungary	Environment	2019	398	c6	EP5	Lpg	L2	t011	yes		V			SaPIpig2		yes	blaZ	aac(6')-aph(2'')																				erm(C)			fexA				tet(M)	tet(K)
F19-107	PRJNA901421	Hungary	Environment	2019	398	c6	EP5	Lpg		t011	yes		V			SaPIpig2		yes	blaZ																					erm(C)			fexA				tet(M)	tet(K)
MRS11-2552	GCA_028590425.1	New Zealand	Human carriage	2011	1232	c3	EP1			t011	yes		V												ant(9)-Ia													erm(A)										tet(K)
F19-110	PRJNA901421	Hungary	Environment	2019	398	c6	EP5	Lpg		t011	yes		V				yes	yes	blaZ																												tet(M)	tet(K)
F19-116	PRJNA901421	Hungary	Human carriage	2019	398	c6	EP4	L1		t034	yes		V			SaPIpig2		yes	blaZ						ant(9)-Ia				str						lnu(B)		lsa(E)		erm(B)								tet(M)	tet(K)	tet(L)
F19-122	PRJNA901421	Hungary	Environment	2019	398	c6	EP4	L3		t034	yes		V					yes	blaZ																												tet(M)	tet(K)
F19-134	PRJNA901421	Hungary	Environment	2019	398	c6	EP5	Lpg		t011	yes		V					yes	blaZ												vga(A)									erm(C)							tet(M)
F19-138	PRJNA901421	Hungary	Human carriage	2019	398	c6	EP4	L3		t034	yes		V					yes	blaZ										str																		tet(M)	tet(K)
F19-144	PRJNA901421	Hungary	Human carriage	2019	6268	c6	EP3			t1255	yes		V					yes	blaZ																								fexA				tet(M)	tet(K)
F19-185	PRJNA901421	Hungary	Human carriage	2019	398	c6	EP4	L3		t034	yes		V				yes	yes	blaZ										str											erm(C)			fexA				tet(M)	tet(K)
F19-190	PRJNA901421	Hungary	Environment	2019	398	c5	EP2			t1250	yes		V				yes	yes	blaZ										str											erm(C)			fexA				tet(M)	tet(K)
F19-202	PRJNA901421	Hungary	Environment	2019	398	c6	EP5	Lpg	L2	t011	yes		V				yes	yes	blaZ										str											erm(C)			fexA				tet(M)	tet(K)
F19-228	PRJNA901421	Hungary	Human carriage	2019	398	c6	EP4	L3		t034	yes		V				yes	yes	blaZ						ant(9)-Ia				str						lnu(B)		lsa(E)										tet(M)	tet(K)
F19-229	PRJNA901421	Hungary	Environment	2019	398	c6	EP4	L3		t034	yes		V				yes	yes	blaZ						ant(9)-Ia				str						lnu(B)		lsa(E)										tet(M)	tet(K)
F19-230	PRJNA901421	Hungary	Environment	2019	398	c6	EP4	L3		t034	yes		V			SaPIpig2		yes	blaZ						ant(9)-Ia										lnu(B)		lsa(E)		erm(B)								tet(M)	tet(K)
F19-255	PRJNA901421	Hungary	Environment	2019	398	c6	EP5	Lpg	L2	t011	yes		V			SaPIpig2		yes	blaZ												vga(A)									erm(C)			fexA				tet(M)	tet(K)
F19-257	PRJNA901421	Hungary	Human carriage	2019	398	c6	EP5	Lpg	L2	t4571	yes		V			SaPIpig2		yes	blaZ												vga(A)									erm(C)			fexA				tet(M)	tet(K)
F19-258	PRJNA901421	Hungary	Environment	2019	398	c6	EP3			t034	yes		V				yes	yes	blaZ															lnu(A)									fexA				tet(M)	tet(K)
F19-260	PRJNA901421	Hungary	Human carriage	2019	398	c6	EP4	L3		t034	yes		V				yes	yes	blaZ										str		vga(A)									erm(C)			fexA				tet(M)	tet(K)
F19-262	PRJNA901421	Hungary	Environment	2019	398	c6	EP4	L3		t034	yes		V					yes	blaZ												vga(A)																tet(M)	tet(K)
F19-263	PRJNA901421	Hungary	Environment	2019	541	c6	EP4	L1		t034	yes		V					yes	blaZ										str																		tet(M)	tet(K)
F19-266	PRJNA901421	Hungary	Environment	2019	398	c6	EP5	Lpg		t011	yes		V			SaPIpig2		yes	blaZ												vga(A)									erm(C)			fexA				tet(M)	tet(K)
F19-287	PRJNA901421	Hungary	Environment	2019	398	c6	EP5	Lpg		t4208	yes		V			SaPIpig2		yes	blaZ												vga(A)												fexA				tet(M)	tet(K)
F19-289	PRJNA901421	Hungary	Human carriage	2019	398	c6	EP5	Lpg		t011	yes		V				yes	yes	blaZ						ant(9)-Ia													erm(A)									tet(M)	tet(K)
F19-296	PRJNA901421	Hungary	Environment	2019	398	c5	EP2			t034	yes		V			SaPIpig2		yes	blaZ							spd					vga(A)																tet(M)	tet(K)
F20	SRR445242	USA	Pork meat	2008	541	c5	EP2			t011								yes	blaZ																					erm(C)							tet(M)
MSA-05162-1	GCA_028589535.1	Belgium	Pig	2016	398	c6	EP5	Lpg		t011	yes		V			SaPIpig2		yes																													tet(M)	tet(K)
F4	GCA_028387775.1	Germany	Human carriage	2016	398	c6	EP5	Lpg		t011	yes		V					yes	blaZ																												tet(M)	tet(K)
F5	GCA_028392925.1	Germany	Human carriage	2016	398	c6	EP5	Lpg		t011	yes		V			SaPIpig2		yes	blaZ																												tet(M)	tet(K)
FB1	GCA_013624565.1	Germany	Environment (cattle)	2019	398	c6	EP5	Lpg		t2011	yes		V				yes	yes	blaZ																												tet(M)	tet(K)
Fin46_H17	GCA_900088505.1	Finland	Pig	2015	398	c6	EP5	Lpg	L2	t2741	yes		V				yes	yes	blaZ						ant(9)-Ia										lnu(B)		lsa(E)		erm(B)								tet(M)	tet(K)
Fin47_H17	GCA_900088495.1	Finland	Pig	2015	398	c6	EP5	Lpg	L2	t2741	yes		V				yes	yes	blaZ						ant(9)-Ia										lnu(B)		lsa(E)		erm(B)								tet(M)	tet(K)
GD1677	NZ_CP019595	China	Human carriage	2017	398	c1				t034									blaZ		aph(2'')-Ia			ant(6)-Ia															erm(B)
GD1696	SAMN11611368	China	Human carriage	2014	398	c1				t034									blaZ		aph(2'')-Ia																		erm(B)										tet(L)
GD2010-061	GCA_000639095.1	Netherlands	Pig	2010	398	c5	EP2			t108	yes		V					yes	blaZ																												tet(M)	tet(K)
GD2010-090	GCA_000639115.1	Netherlands	Human carriage	2010	398	c5	EP2			unknown	yes							yes	blaZ										str																		tet(M)		tet(L)
GD2010-102	GCA_000639135.1	Netherlands	Pig	2010	398	c6	EP5	Leq		t011	yes	IV				SaPIpig2		yes	blaZ	aac(6')-aph(2'')									str											erm(C)							tet(M)	tet(K)
GD2010-107	GCA_000639155.1	Netherlands	Cattle	2010	398	c5	EP2			t2287	yes		V					yes	blaZ										str																		tet(M)
GD2010-110	GCA_000639175.1	Netherlands	Cattle	2010	398	c6	EP5			t011	yes		V			SaPIpig2		yes	blaZ																												tet(M)	tet(K)
GD2010-112	GCA_000639195.1	Netherlands	Cattle	2010	398	c6	EP5	Leq		t1451	yes	IV				SaPIpig2		yes	blaZ	aac(6')-aph(2'')									str																		tet(M)
GD2010-115	GCA_000639215.1	Netherlands	Human carriage	2010	398	c6	EP5	Leq		t011	yes	IV				SaPIpig2		yes	blaZ	aac(6')-aph(2'')									str																		tet(M)
GD2010-131	GCA_000639235.1	Netherlands	Human carriage	2010	398	c6	EP5	Leq		t011	yes	IV				SaPIpig2		yes	blaZ	aac(6')-aph(2'')			aadD																			erm(T)					tet(M)		tet(L)
GD2010-147	GCA_000639255.1	Netherlands	Human carriage	2010	398	c6	EP5	Lpg		unknown	yes		V				yes	yes	blaZ																												tet(M)	tet(K)
GD2010-155	GCA_000639275.1	Netherlands	Cattle	2010	398	c6	EP5	Lpg		t011	yes		V				yes	yes	blaZ																												tet(M)	tet(K)
GD2010-158	GCA_000639295.1	Netherlands	Human carriage	2010	398	c6	EP5	Lpg		t011	yes		V				yes	yes	blaZ																												tet(M)	tet(K)
GD2010-159	GCA_000684515.1	Netherlands	Sheep	2010	398	c6	EP5	Lpg		t011	yes		V				yes	yes	blaZ																												tet(M)	tet(K)
GD2010-168	GCA_000639315.1	Netherlands	Cattle	2010	398	c6	EP5	Leq		t011	yes	IV				SaPIpig2		yes	blaZ	aac(6')-aph(2'')																											tet(M)
GD2010-169	GCA_000684495.1	Netherlands	Horse	2010	398	c6	EP5	Leq		t011	yes	IV				SaPIpig2		yes	blaZ	aac(6')-aph(2'')			aadD																			erm(T)					tet(M)		tet(L)
MSA-10609-1	GCA_028589785.1	Belgium	Pig	2016	398	c6	EP5	Lpg		t011	yes		V				yes	yes							ant(9)-Ia								vga(E)					erm(A)									tet(M)
MSA-10731-1	GCA_028592125.1	Belgium	Pig	2016	398	c6	EP5	Lpg		t011	yes		V			SaPIpig2		yes																													tet(M)	tet(K)
MSA-158	GCA_028589385.1	Belgium	Pig	2016	398	c6	EP5	Leq		t011	yes	IV				SaPIpig2		yes					aadD			spd													erm(B)								tet(M)		tet(L)
GD2010-177	GCA_000639335.1	Netherlands	Cattle	2010	398	c6	EP5	Leq		t011	yes	IV				SaPIpig2		yes	blaZ	aac(6')-aph(2'')									str																		tet(M)
GDB9Z40A-3	GCA_024916665.1	China	Human carriage	2019	398	c1				t034									blaZ		aph(2'')-Ia																		erm(B)				fexA						tet(L)
GDB9Z43A-3	GCA_024916635.1	China	Human carriage	2019	398	c1				t1255									blaZ		aph(2'')-Ia																		erm(B)				fexA						tet(L)
GDB9Z45A-3	GCA_024916595.1	China	Human carriage	2019	398	c1				t034									blaZ		aph(2'')-Ia																		erm(B)				fexA						tet(L)
GDF3SA07	GCA_024588925.1	China	Pig	2021	398	c6	EP5	Lpg	L2	t011	yes		V			SaPIpig2		yes	blaZ						ant(9)-Ia										lnu(B)		lsa(E)			erm(C)							tet(M)	tet(K)
GDF3SA08	GCA_024588915.1	China	Pig	2021	398	c6	EP5	Lpg	L2	t011	yes		V			SaPIpig2		yes	blaZ						ant(9)-Ia			cfr							lnu(B)		lsa(E)			erm(C)			fexA				tet(M)	tet(K)
GDH8C94A	GCA_024916375.1	China	Chicken	2018	398	c1				t034									blaZ		aph(2'')-Ia			ant(6)-Ia															erm(B)				fexA						tet(L)
GDH9D103A	GCA_024916255.1	China	Duck	2019	398	c1				t034									blaZ		aph(2'')-Ia																		erm(B)				fexA						tet(L)
GDH9D113A	GCA_024916195.1	China	Duck	2019	398	c1				t034									blaZ		aph(2'')-Ia																		erm(B)				fexA						tet(L)
GDH9D115A	GCA_024916205.1	China	Duck	2019	398	c1				t034									blaZ		aph(2'')-Ia																		erm(B)				fexA						tet(L)
GDH9D98A	GCA_024916295.1	China	Duck	2019	398	c1				t034									blaZ		aph(2'')-Ia																		erm(B)				fexA						tet(L)
GDH9D99A	GCA_024916275.1	China	Duck	2019	398	c1				t034									blaZ		aph(2'')-Ia																		erm(B)				fexA						tet(L)
GDW3SA05	GCA_024588735.1	China	Pig	2021	398	c6	EP5	Lpg	L2	t011	yes		V			SaPIpig2		yes	blaZ						ant(9)-Ia			cfr							lnu(B)		lsa(E)			erm(C)			fexA				tet(M)	tet(K)
H002	ERR1823551	Denmark	Horse	2015	398	c6	EP5	Leq	LEg	t011	yes	IV				SaPIpig2		yes	blaZ																												tet(M)
H043	ERR1823553	Denmark	Horse	2015	398	c6	EP5	Leq	LEg	t011	yes	IV				SaPIpig2		yes	blaZ	aac(6')-aph(2'')																											tet(M)
H044	ERR1823554	Denmark	Horse	2015	398	c6	EP5	Leq	LEg	t011	yes	IV				SaPIpig2		yes	blaZ																												tet(M)
H101120403-273-C1-2	SAMN08815542	UK	Human clinical	2014	398	c6	EP5	Lpg		t011	yes		V					yes	blaZ																												tet(M)	tet(K)
H114160372-256-B1-2	SAMN08815407	UK	Human clinical	2014	398	c6	EP5	Leq	LEf	t011	yes	IV				SaPIpig2		yes	blaZ	aac(6')-aph(2'')						spd																					tet(M)
H114380198-338-D08-2	SAMN08815549	UK	Human clinical	2014	398	c6	EP5	Leq	LEg	t011	yes	IV				SaPIpig2		yes	blaZ	aac(6')-aph(2'')																											tet(M)
H122900151-350-H09-2	SAMN08815558	UK	Human clinical	2014	398	c6	EP4	L4		t011	yes		V					yes	blaZ																												tet(M)
H155	ERR1823556	Denmark	Horse	2015	398	c6	EP5	Leq	LEg	t011	yes	IV				SaPIpig2		yes	blaZ	aac(6')-aph(2'')																											tet(M)
H157	ERR1823557	Denmark	Horse	2015	398	c6	EP5	Leq	LEg	t011	yes	IV				SaPIpig2		yes	blaZ																												tet(M)
H161	ERR1823559	Denmark	Horse	2015	398	c6	EP5	Leq	LEg	t011	yes	IV				SaPIpig2		yes	blaZ	aac(6')-aph(2'')																											tet(M)
H21	GCA_008763815.1	Australia	Human carriage	2015	398	c6	EP5	Lpg	Led	t011	yes		V			SaPIpig2		yes	blaZ																												tet(M)	tet(K)
N19218	SRR22016505	Hungary	Human clinical	2019	398	c6	EP4	L1		t034	yes		V				yes	yes											str																		tet(M)	tet(K)
HA1	GCA_013624495.1	Germany	Environment (cattle)	2019	398	c6	EP4	L4		t034	yes		V					yes	blaZ																												tet(M)	tet(K)
HCW3	GCA_023197235.1	NOT REPORTED	Environment	2020	398	c6	EP5	Lpg		t2576	yes		V					yes	blaZ																												tet(M)	tet(K)
HN3SA31	GCA_024588615.1	China	Pig	2021	398	c6	EP5	Lpg	L2	t011	yes		V			SaPIpig2		yes	blaZ						ant(9)-Ia			cfr							lnu(B)		lsa(E)			erm(C)			fexA				tet(M)	tet(K)
HN3SA38	GCA_024588595.1	China	Pig	2021	398	c6	EP5	Lpg	L2	t011	yes		V			SaPIpig2		yes	blaZ						ant(9)-Ia			cfr							lnu(B)		lsa(E)			erm(C)			fexA				tet(M)	tet(K)
HO_MSSA_8	SAMN05942106	China	Human carriage	2010	398	c1				t034									blaZ		aph(2'')-Ia			ant(6)-Ia																									tet(L)
HT19	GCA_008763735.1	Australia	Human carriage	2015	398	c6	EP5	Lpg	Led	t011	yes		V			SaPIpig2		yes	blaZ																					erm(C)							tet(M)	tet(K)
ID-102	ERR1437624	Belgium	Rodents	2016	398	c6	EP5	Leq		t011	yes	IV					yes	yes	blaZ	aac(6')-aph(2'')						spd														erm(C)							tet(M)
ID-103	ERR1437625	Belgium	Rodents	2009*	398	c6	EP5	Lpg		t011	yes		V			SaPIpig2		yes	blaZ										str											erm(C)							tet(M)	tet(K)
ID-104	ERR1437626	Belgium	Rodents	2009*	398	c6	EP5	Lpg		t011	yes		V					yes	blaZ	aac(6')-aph(2'')			aadD		ant(9)-Ia								vga(E)					erm(A)				erm(T)					tet(M)		tet(L)
ID-106	ERR1437628	Belgium	Cattle	2009*	398	c6	EP5	Lpg		unknown	yes		V			SaPIpig2		yes	blaZ												vga(A)																tet(M)	tet(K)
ID-108	ERR1437629	Belgium	Pig	2009*	398	c6	EP5	Lpg		t011	yes		V			SaPIpig2		yes	blaZ										str		vga(A)									erm(C)							tet(M)	tet(K)
ID-109	ERR1437630	Belgium	Pig	2009*	398	c6	EP5	Leq		t011	yes	IV				SaPIpig2		yes	blaZ	aac(6')-aph(2'')						spd														erm(C)							tet(M)
ID-110	ERR1437631	Belgium	Pig	2009*	398	c5	EP2			t567	yes		V					yes	blaZ							spd					vga(A)																tet(M)
ID-111	ERR1437632	Belgium	Pig	2009*	398	c6	EP5	Leq		t034	yes	IV				SaPIpig2		yes	blaZ	aac(6')-aph(2'')					ant(9)-Ia								vga(E)					erm(A)									tet(M)
ID-90	ERR1437620	Belgium	Chicken	2009*	398	c6	EP5	Leq		t011	yes	IV				SaPIpig2		yes	blaZ	aac(6')-aph(2'')			aadD																			erm(T)					tet(M)		tet(L)
ID-91	ERR1437621	Belgium	Chicken	2009*	398	c6	EP5	Lpg		t011	yes		V				yes	yes	blaZ							spd														erm(C)			fexA				tet(M)	tet(K)
ID-92	ERR1437622	Belgium	Chicken	2009*	398	c6	EP5	Leq		t011	yes	IV				SaPIpig2		yes	blaZ	aac(6')-aph(2'')			aadD			spd					vga(A)									erm(C)		erm(T)					tet(M)		tet(L)
ID-99	ERR1437623	Belgium	Horse	2009*	398	c6	EP5	Leq	LEe	t011	yes	IV				SaPIpig2		yes	blaZ	aac(6')-aph(2'')						spd																					tet(M)
IMT27969	GCA_003328005.1	Germany	Human carriage	2011	398	c6	EP5	Leq	LEg	t6867	yes	IV				SaPIpig2		yes	blaZ	aac(6')-aph(2'')									str																		tet(M)
IMT33368	GCF_003001175.1	Germany	Horse	2014	398	c6	EP5	Leq	LEf	t011	yes	IV				SaPIpig2		yes	blaZ	aac(6')-aph(2'')																											tet(M)
IMT33391	GCF_003001215.1	Germany	Horse	2014	398	c6	EP5	Leq	LEf	t011	yes	IV				SaPIpig2		yes	blaZ	aac(6')-aph(2'')									str																		tet(M)
NM003	GCA_026949885.1	USA	Human carriage	2011	398	c2	SP			t571																																erm(T)
IMT33826	GCF_003001275.1	Germany	Horse	2014	398	c6	EP5	Leq	LEf	t011	yes	IV				SaPIpig2		yes	blaZ	aac(6')-aph(2'')																											tet(M)
NM005	GCA_026949825.1	USA	Human carriage	2011	398	c2	SP			t571																																erm(T)
IMT33828	GCF_003001185.1	Germany	Horse	2014	398	c6	EP5	Leq	LEf	t011	yes	IV				SaPIpig2		yes	blaZ	aac(6')-aph(2'')									str																		tet(M)
IMT33861	GCF_003001225.1	Germany	Horse	2014	398	c6	EP5	Leq	LEf	t011	yes	IV				SaPIpig2		yes	blaZ	aac(6')-aph(2'')																											tet(M)
IMT33862	GCF_003001255.1	Germany	Horse	2014	398	c6	EP5	Leq	LEf	t011	yes	IV				SaPIpig2		yes	blaZ	aac(6')-aph(2'')																											tet(M)
IMT33997	GCF_003001295.1	Germany	Horse	2014	398	c6	EP5	Leq	LEf	t011	yes	IV				SaPIpig2		yes	blaZ	aac(6')-aph(2'')									str																		tet(M)
IMT34080	GCF_003001315.1	Germany	Horse	2014	398	c6	EP5	Leq	LEf	t011	yes	IV				SaPIpig2		yes	blaZ	aac(6')-aph(2'')									str																		tet(M)
IMT34209	GCF_003001335.1	Germany	Horse	2014	398	c6	EP5	Leq	LEg	t011	yes	IV				SaPIpig2		yes	blaZ	aac(6')-aph(2'')									str																		tet(M)
IMT34426	GCF_003001475.1	Germany	Horse	2014	398	c6	EP5	Leq	LEf	t011	yes	IV				SaPIpig2		yes	blaZ	aac(6')-aph(2'')									str																		tet(M)
IMT36995	GCF_003001345.1	Germany	Horse	2015	398	c6	EP5	Leq	LEf	t011	yes	IV				SaPIpig2		yes	blaZ	aac(6')-aph(2'')									str																		tet(M)
IMT37082	GCF_003001375.1	Germany	Horse	2015	398	c6	EP5	Leq	LEg	t011	yes	IV				SaPIpig2		yes	blaZ	aac(6')-aph(2'')									str																		tet(M)
IMT37264	GCF_003001485.1	Germany	Horse	2015	398	c6	EP5	Leq	LEf	t011	yes	IV				SaPIpig2		yes	blaZ	aac(6')-aph(2'')																											tet(M)
IMT37277	GCF_003001395.1	Germany	Horse	2015	398	c6	EP5	Leq	LEf	t011	yes	IV				SaPIpig2		yes	blaZ	aac(6')-aph(2'')																											tet(M)
IMT37325	GCF_003001435.1	Germany	Horse	2015	398	c6	EP5	Leq	LEg	t011	yes	IV				SaPIpig2		yes	blaZ	aac(6')-aph(2'')									str																		tet(M)
IMT37340	GCF_003001415.1	Germany	Horse	2015	398	c6	EP5	Leq	LEg	t011	yes	IV				SaPIpig2		yes	blaZ	aac(6')-aph(2'')									str																		tet(M)
NM019	GCA_026949425.1	USA	Human carriage	2011	398	c2	SP			t571																																erm(T)
IMT37426	GCF_003057555.1	Germany	Horse	2015	398	c6	EP5	Leq	LEf	t011	yes	IV				SaPIpig2		yes	blaZ	aac(6')-aph(2'')																											tet(M)
IMT37510	GCF_003001455.1	Germany	Horse	2015	398	c6	EP5	Leq	LEg	t011	yes	IV				SaPIpig2		yes	blaZ	aac(6')-aph(2'')									str																		tet(M)
IMT38358	GCA_003328355.1	Germany	Horse	2016	398	c6	EP5	Leq	LEf	t011	yes	IV				SaPIpig2		yes	blaZ	aac(6')-aph(2'')																											tet(M)
NM023	GCA_026947685.1	USA	Human carriage	2011	398	c2	SP			t5635																																erm(T)
NM024	GCA_026947775.1	USA	Human carriage	2011	398~	c2	SP			t1451																																erm(T)
IMT38422	GCA_003328335.1	Germany	Horse	2016	398	c6	EP5	Leq	LEf	t011	yes	IV				SaPIpig2		yes	blaZ	aac(6')-aph(2'')																											tet(M)
IMT38431	GCA_003328375.1	Germany	Horse	2016	398	c6	EP5	Leq	LEf	t011	yes	IV				SaPIpig2		yes	blaZ	aac(6')-aph(2'')																											tet(M)
IMT38587	GCA_003328385.1	Germany	Horse	2016	398	c6	EP5	Leq	LEf	t011	yes	IV				SaPIpig2		yes	blaZ	aac(6')-aph(2'')																											tet(M)
IMT38594	GCA_003328395.1	Germany	Horse	2016	398	c6	EP5	Leq	LEf	t011	yes	IV				SaPIpig2		yes	blaZ	aac(6')-aph(2'')									str																		tet(M)
NM029	GCA_026944525.1	USA	Human carriage	2011	398	c2	SP			t571																																erm(T)
IMT38653	GCA_003328405.1	Germany	Horse	2016	398	c6	EP5	Leq	LEf	t011	yes	IV				SaPIpig2		yes	blaZ	aac(6')-aph(2'')																											tet(M)
IMT38884	GCA_003327875.1	Germany	Human clinical	2012	398	c6	EP5	Lpg		t011							yes	yes	blaZ	aac(6')-aph(2'')					ant(9)-Ia													erm(A)									tet(M)
IMT38885	GCA_003327965.1	Germany	Human clinical	2012	398	c6	EP5	Lpg		t011	yes		V			SaPIpig2		yes	blaZ																												tet(M)	tet(K)
IMT38886	GCA_003327955.1	Germany	Human clinical	2015	398	c6	EP5			t011						SaPIpig2		yes	blaZ																												tet(M)
IMT38887	GCA_003327835.1	Germany	Human clinical	2010	398	c6	EP5	Lpg		t011	yes		V				yes	yes	blaZ										str																		tet(M)	tet(K)
IMT38888	GCA_003327885.1	Germany	Horse	2014	398	c6	EP5	Leq	LEf	unknown	yes	IV				SaPIpig2		yes	blaZ	aac(6')-aph(2'')									str																		tet(M)
L	SAMN18816440	China	Cattle	2011	398	c1				t034									blaZ		aph(2'')-Ia			ant(6)-Ia															erm(B)										tet(L)
LA_MSSA_1	SAMN05942160	China	Cattle	2014	398	c3				t011									blaZ		aph(2'')-Ia																		erm(B)
NM039	GCA_026944015.1	USA	Human carriage	2011	398	c2	SP			t571																																erm(T)
LA_MSSA_11	SAMN05942170	China	Cattle	2015	398	c3				t034						SaPIpig2			blaZ		aph(2'')-Ia			ant(6)-Ia
LA_MSSA_12	SAMN05942171	China	Cattle	2015	398	c3				t4677						SaPIpig2			blaZ		aph(2'')-Ia																		erm(B)
LA_MSSA_14	SAMN05942173	China	Cattle	2015	398	c1				t1170									blaZ		aph(2'')-Ia																		erm(B)										tet(L)
LA_MSSA_15	SAMN05942174	China	Cattle	2015	398	c1				t4677									blaZ		aph(2'')-Ia																		erm(B)										tet(L)
LA_MSSA_2	SAMN05942161	China	Cattle	2014	398	c3				t3041									blaZ		aph(2'')-Ia								str										erm(B)
LA_MSSA_3	SAMN05942162	China	Cattle	2014	398	c3				unknown									blaZ		aph(2'')-Ia			ant(6)-Ia
NM046	GCA_026943865.1	USA	Human carriage	2011	398	c2	SP			t6605																																erm(T)
LA_MSSA_4	SAMN05942163	China	Cattle	2014	398	c3				t4677						SaPIpig2			blaZ		aph(2'')-Ia			ant(6)-Ia
LA_MSSA_6	SAMN05942165	China	Cattle	2014	398	c1				t034									blaZ		aph(2'')-Ia													lnu(A)					erm(B)										tet(L)
LA_MSSA_8	SAMN05942167	China	Cattle	2014	398	c3				unknown						SaPIpig2			blaZ		aph(2'')-Ia			ant(6)-Ia
LA_MSSA_9	SAMN05942168	China	Cattle	2014	398	c1				t011									blaZ		aph(2'')-Ia								str					lnu(A)					erm(B)										tet(L)
M071	SAMN39605079	Switzerland	Human carriage	2018	398	c6	EP5	Leq	LEg	t011	yes	IV				SaPIpig2		yes	blaZ	aac(6')-aph(2'')																											tet(M)
M18-12	ERR1437633	Belgium	Cattle	2009*	398	c6	EP5	Leq		t011	yes	IV				SaPIpig2		yes	blaZ	aac(6')-aph(2'')			aadD																	erm(C)							tet(M)		tet(L)
M2009_10003479	SRR445037	Hungary	Environment (Pig)	2009	398	c6	EP5			t2346	yes		V					yes	blaZ						ant(9)-Ia						vga(A)							erm(A)									tet(M)	tet(K)
M2009_10004208	SRR445038	Hungary	Environment (Pig)	2009	398	c6	EP5	Leq		t011	yes	IV				SaPIpig2		yes	blaZ	aac(6')-aph(2'')											vga(A)									erm(C)							tet(M)
M42-12	ERR1437634	Belgium	Cattle	2009*	398	c6	EP5	Leq		t011	yes	IV				SaPIpig2		yes	blaZ	aac(6')-aph(2'')			aadD																			erm(T)					tet(M)		tet(L)
M48-13	ERR1437635	Belgium	Pig	2009*	398	c6	EP5	Leq	LEe	t011	yes	IV				SaPIpig2		yes	blaZ	aac(6')-aph(2'')																											tet(M)
M72-13	ERR1437636	Belgium	Pig	2009*	398	c6	EP5	Lpg		t011	yes		V				yes	yes	blaZ						ant(9)-Ia								vga(E)					erm(A)									tet(M)	tet(K)
MONO288	SAMN39605080	Switzerland	Pig	2015	398	c6	EP5	Lpg	Led	t011	yes		V			SaPIpig2		yes	blaZ																												tet(M)	tet(K)
MOS170	SAMEA70165918	Greece	Human clinical	2009	398	c6	EP5	Lpg		t011	yes		V					yes	blaZ				aadD						str										erm(B)								tet(M)	tet(K)	tet(L)
MOS171	SAMEA70166668	Greece	Human clinical	2009	398	c6	EP5	Lpg		t011	yes		V					yes	blaZ										str										erm(B)								tet(M)	tet(K)
MOS76	SAMEA70124668	Luxembourg	Human clinical	2010	398	c6	EP5	Leq	LEf	t011	yes	IV				SaPIpig2		yes	blaZ	aac(6')-aph(2'')						spd			str											erm(C)							tet(M)
MPROS1799	SAMEA2664416	UK	Human carriage	2013	398	c6	EP5	Lpg		t011	yes		V				yes	yes	blaZ																					erm(C)							tet(M)	tet(K)
MRS11-2230	GCA_028590445.1	New Zealand	Human carriage	2011	398	c6	EP5	Lpg	Led	t011	yes		V			SaPIpig2		yes	blaZ																												tet(M)	tet(K)
MRS11-3424	GCA_028590405.1	New Zealand	Human carriage	2011	398	c6	EP5	Lpg	Led	t011	yes		V				yes	yes	blaZ																												tet(M)	tet(K)
MRS12-870	GCA_028590365.1	New Zealand	Human carriage	2012	398	c6	EP5	Lpg	Led	t011	yes		V			SaPIpig2		yes	blaZ										str																		tet(M)	tet(K)
MRS13-1037	GCA_028590385.1	New Zealand	Human carriage	2013	398	c6	EP5	Lpg	Led	t011	yes		V				yes	yes	blaZ										str											erm(C)							tet(M)	tet(K)
MRS13-1089	GCA_028590345.1	New Zealand	Human carriage	2013	398	c6	EP5	Lpg	Led	t011	yes		V			SaPIpig2		yes	blaZ																												tet(M)	tet(K)
MRS13-846	GCA_028590305.1	New Zealand	Human carriage	2013	398	c6	EP5	Lpg	Led	t011	yes		V			SaPIpig2		yes	blaZ																												tet(M)	tet(K)
NM070	GCA_026943265.1	USA	Human carriage	2011	398	c2	SP			t571																																erm(T)
MRS14-242	GCA_028590245.1	New Zealand	Human carriage	2014	398	c6	EP5	Lpg	Led	t011	yes		V			SaPIpig2		yes	blaZ										str																		tet(M)	tet(K)
MRS14-533	GCA_028590285.1	New Zealand	Human carriage	2014	398	c6	EP5	Lpg	Led	t011	yes		V			SaPIpig2		yes	blaZ																												tet(M)	tet(K)
NM073	GCA_026943195.1	USA	Human carriage	2005	398	c2	SP			t571																																erm(T)
MRSA-Lux-31	SAMN02203226	Luxembourg	Human clinical	2009	398	c6	EP5	Lpg		t011	yes		V				yes	yes	blaZ																												tet(M)	tet(K)
MRSA-Lux-32	SAMN02203227	Luxembourg	Human clinical	2009	398	c6	EP5	Lpg		t011	yes		V				yes	yes	blaZ																												tet(M)	tet(K)
MRSA-Lux-33	SAMN02203228	Luxembourg	Human clinical	2008	398	c6	EP5	Lpg		t011	yes		V				yes	yes	blaZ																												tet(M)	tet(K)
MRSA-Lux-34	SAMN02203229	Luxembourg	Human clinical	2008	398	c6	EP5	Lpg		t011	yes		V				yes	yes	blaZ																												tet(M)	tet(K)
MSA-04047-1	GCA_028591845.1	Belgium	Pig	2016	398	c6	EP5	Leq		t011	yes	IV				SaPIpig2		yes	blaZ	aac(6')-aph(2'')																											tet(M)
MSA-04713-1	GCA_028592145.1	Belgium	Pig	2016	398	c6	EP5	Lpg		t011	yes		V			SaPIpig2		yes	blaZ																				erm(B)								tet(M)	tet(K)
MSA-05058-1	GCA_028590035.1	Belgium	Pig	2016	398	c6	EP4	L4		t2370	yes		V				yes	yes	blaZ												vga(A)																tet(M)	tet(K)
MSA-05063-1	GCA_028589985.1	Belgium	Pig	2016	398	c6	EP4	L4		t2370	yes		V				yes	yes	blaZ												vga(A)																tet(M)	tet(K)
MSA-05066-1	GCA_028592205.1	Belgium	Pig	2016	398	c6	EP4	L4		t2370	yes		V				yes	yes	blaZ												vga(A)																tet(M)	tet(K)
MSA-05155-1	GCA_028590145.1	Belgium	Pig	2016	398	c6	EP4	L4		t2370	yes		V				yes	yes	blaZ												vga(A)									erm(C)							tet(M)	tet(K)
MSA-05301-1	GCA_028592185.1	Belgium	Pig	2016	398	c6	EP5	Lpg		t011	yes		V				yes	yes	blaZ							spd														erm(C)							tet(M)	tet(K)
MSA-05930-1	GCA_028632615.1	Belgium	Pig	2016	398	c6	EP5	Lpg		t011	yes		V					yes	blaZ																					erm(C)							tet(M)	tet(K)
MSA-05940-1	GCA_028590005.1	Belgium	Pig	2016	398	c6	EP5	Lpg		t011	yes		V					yes	blaZ				aadD																erm(B)								tet(M)	tet(K)	tet(L)
MSA-06023-1	GCA_028639055.1	Belgium	Pig	2016	398	c6	EP5	Leq		t011	yes	IV				SaPIpig2		yes	blaZ	aac(6')-aph(2'')						spd																					tet(M)
MSA-06231-1	GCA_028592165.1	Belgium	Pig	2016	398	c6	EP5	Leq		t011	yes	IV						yes	blaZ	aac(6')-aph(2'')			aadD			spd																erm(T)					tet(M)		tet(L)
MSA-06240-1	GCA_028590065.1	Belgium	Pig	2016	398	c6	EP5	Lpg		t011	yes		V					yes	blaZ				aadD																erm(B)								tet(M)	tet(K)	tet(L)
MSA-06456-1	GCA_028592065.1	Belgium	Pig	2016	398	c6	EP5	Leq		t011	yes	IV				SaPIpig2		yes	blaZ	aac(6')-aph(2'')			aadD			spd																erm(T)					tet(M)		tet(L)
MSA-06599-1	GCA_028590025.1	Belgium	Pig	2016	398	c6	EP5	Lpg		t011	yes		V			SaPIpig2		yes	blaZ																												tet(M)	tet(K)
MSA-06811-1	GCA_028589955.1	Belgium	Pig	2016	398	c6	EP5	Lpg	L2	t011	yes		V			SaPIpig2		yes	blaZ						ant(9)-Ia										lnu(B)		lsa(E)		erm(B)								tet(M)	tet(K)	tet(L)
MSA-08318-1	GCA_028589945.1	Belgium	Pig	2016	398	c6	EP5	Lpg		t011	yes		V			SaPIpig2		yes	blaZ																												tet(M)	tet(K)
MSA-08730-1	GCA_028589845.1	Belgium	Pig	2016	398	c6	EP5	Lpg		t011	yes		V			SaPIpig2		yes	blaZ																												tet(M)	tet(K)
MSA-08809-1	GCA_028589925.1	Belgium	Pig	2016	398	c6	EP5	Leq		t011	yes	IV				SaPIpig2		yes	blaZ	aac(6')-aph(2'')			aadD																erm(B)								tet(M)		tet(L)
MSA-08897-1	GCA_028589865.1	Belgium	Pig	2016	398	c6	EP5	Leq		t011	yes	IV				SaPIpig2		yes	blaZ	aac(6')-aph(2'')											vga(A)																tet(M)
MSA-09259-1	GCA_028592045.1	Belgium	Pig	2016	398	c6	EP5	Lpg	L2	t011	yes		V			SaPIpig2		yes	blaZ						ant(9)-Ia										lnu(B)		lsa(E)		erm(B)								tet(M)	tet(K)
MSA-09275-1	GCA_028592085.1	Belgium	Pig	2016	398	c6	EP5	Lpg		t011	yes		V			SaPIpig2		yes	blaZ																												tet(M)	tet(K)
MSA-09852-1	GCA_028589885.1	Belgium	Pig	2016	398	c6	EP5	Lpg		t011	yes		V					yes	blaZ				aadD																erm(B)								tet(M)	tet(K)	tet(L)
MSA-09964-1	GCA_028589905.1	Belgium	Pig	2016	398	c6	EP5	Lpg		t011	yes		V					yes	blaZ																												tet(M)	tet(K)
MSA-197	GCA_028591965.1	Belgium	Pig	2016	398	c6	EP5	Lpg		t011	yes		V			SaPIpig2		yes	blaZ																					erm(C)							tet(M)
MSA-51	GCA_028589485.1	Belgium	Pig	2016	398	c6	EP5	Lpg		t011	yes		V					yes	blaZ												vga(A)																tet(M)	tet(K)
MSA-69	GCA_028589425.1	Belgium	Pig	2016	398	c6	EP5	Lpg		t011	yes		V				yes	yes	blaZ						ant(9)-Ia							vga(C)			lnu(B)		lsa(E)										tet(M)	tet(K)
MZ129	SAMN06847510	USA	Human clinical	2015	398	c6				t034								yes	blaZ																												tet(M)
MZ130	SAMN15902570	USA	Human clinical	2015	398	c6				t034								yes	blaZ																										cat		tet(M)
N0426	GCA_000639515.1	Hong kong	Cat	2009	398	c1				t011									blaZ		aph(2'')-Ia			ant(6)-Ia															erm(B)										tet(L)
N1	GCA_019264465.1	China	Cattle	2018	398	c3				unknown						SaPIpig2			blaZ		aph(2'')-Ia																						fexA					tet(K)
N10	GCA_019294575.1	China	Cattle	2018	398	c1				unknown									blaZ		aph(2'')-Ia													lnu(A)															tet(L)
NM124	GCA_026942565.1	USA	Human carriage	2011	398	c2	SP			t571																																erm(T)
N12	GCA_019294955.1	China	Cattle	2018	398	c1				unknown									blaZ		aph(2'')-Ia																												tet(L)
N14	GCA_019294945.1	China	Cattle	2018	398	c3				unknown						SaPIpig2			blaZ		aph(2'')-Ia			ant(6)-Ia										lnu(A)									fexA
N15	GCA_019294605.1	China	Cattle	2018	398	c3				unknown									blaZ		aph(2'')-Ia
N19030	SRR22016514	Hungary	Human clinical	2019	398	c6	EP5	Lpg		t4208	yes		V			SaPIpig2		yes	blaZ																								fexA				tet(M)	tet(K)
N19064	SRR22016509	Hungary	Human clinical	2019	398	c6	EP5	Lpg	L2	t011	yes		V				yes	yes	blaZ						ant(9)-Ia										lnu(B)		lsa(E)		erm(B)								tet(M)	tet(K)
N19133	SRR22016508	Hungary	Human clinical	2019	398	c6	EP5	Lpg		t011	yes		V			SaPIpig2		yes	blaZ																					erm(C)							tet(M)	tet(K)
N19330	SRR22016511	Hungary	Human clinical	2019	398	c6	EP5	Lpg		t4208	yes		V			SaPIpig2		yes	blaZ																								fexA				tet(M)	tet(K)
N2	GCA_019295275.1	China	Cattle	2018	398	c3				unknown									blaZ		aph(2'')-Ia
N3	GCA_019295305.1	China	Cattle	2018	398	c3				unknown									blaZ		aph(2'')-Ia
N4	GCA_019295265.1	China	Cattle	2018	398	c1				unknown									blaZ
N5	GCA_019294645.1	China	Cattle	2018	398	c3				t3041									blaZ		aph(2'')-Ia			ant(6)-Ia
N6	GCA_019294625.1	China	Cattle	2018	398	c3				t3625						SaPIpig2			blaZ		aph(2'')-Ia
N7	GCA_019294705.1	China	Cattle	2018	398	c3				t011									blaZ		aph(2'')-Ia
N8	GCA_019294565.1	China	Cattle	2018	398	c1				unknown									blaZ		aph(2'')-Ia																												tet(L)
N9	GCA_019294725.1	China	Cattle	2018	398	c3				unknown									blaZ		aph(2'')-Ia
NM286	GCA_026940565.1	USA	Human carriage	2009	398	c2	SP			t571									blaZ																							erm(T)
NM287	GCA_026938125.1	USA	Human carriage	2009	398	c2	SP			t571									blaZ																							erm(T)			cat
NM288	GCA_026950265.1	USA	Human carriage	2009	398	c2	SP			t571									blaZ																							erm(T)
NM289	GCA_026950205.1	USA	Human carriage	2009	398	c2	SP			t571									blaZ																							erm(T)
NM290	GCA_026962345.1	USA	Human carriage	2009	398	c2	SP			t571									blaZ																							erm(T)
NM291	GCA_026940545.1	USA	Human carriage	2009	398	c2	SP			t571									blaZ																							erm(T)
OP1	GCA_009792385.1	Denmark	Human carriage	2015	398	c6	EP5	Lpg	L2	t011	yes		V			SaPIpig2		yes	blaZ						ant(9)-Ia										lnu(B)		lsa(E)		erm(B)								tet(M)	tet(K)
OP16	GCA_009792645.1	Denmark	Human carriage	2015	398	c6	EP5	Lpg		t2011	yes		V				yes	yes	blaZ																					erm(C)							tet(M)	tet(K)
OP19	GCA_009792705.1	Denmark	Human carriage	2015	398	c6	EP5	Lpg	L2	t011	yes		V				yes	yes	blaZ						ant(9)-Ia										lnu(B)		lsa(E)		erm(B)								tet(M)	tet(K)
OP3	GCA_009792395.1	Denmark	Human carriage	2015	398	c6	EP5	Lpg		t011	yes		V					yes	blaZ								spw								lnu(B)		lsa(E)										tet(M)	tet(K)
OP5	GCA_009792435.1	Denmark	Human carriage	2015	398	c6	EP4	L4		t034	yes		V					yes	blaZ															lnu(A)													tet(M)
P0218	GCA_000639555.1	Hong kong	Pig	2010	398	c1				t011									blaZ		aph(2'')-Ia			ant(6)-Ia																									tet(L)
P1	GCA_028387875.1	Germany	Pig	2016	398	c6	EP5	Lpg		t011	yes		V			SaPIpig2		yes	blaZ																												tet(M)	tet(K)	tet(L)
P11	GCA_028387915.1	Germany	Pig	2016	398	c6	EP5	Lpg		t011	yes		V					yes	blaZ				aadD																erm(B)								tet(M)	tet(K)	tet(L)
NM156	SAMEA4520812	USA	Human carriage	2012	398	c2	SP			t571																																erm(T)
P1N1	GCA_008763725.1	Australia	Human carriage	2015	398					t011	yes		V				yes	yes	blaZ																												tet(M)	tet(K)
NM158	SAMEA4520814	USA	Human carriage	2012	398	c2	SP			t571																																erm(T)
P2	GCA_028391545.1	Germany	Pig	2016	398	c6	EP5	Lpg		t2011	yes		V				yes	yes	blaZ																												tet(M)	tet(K)
P223	GCA_008763655.1	Australia	Human carriage	2015	398	c6	EP5	Lpg	Led	t011	yes		V			SaPIpig2		yes	blaZ																					erm(C)							tet(M)	tet(K)
P23-12_HF-80520	SRR445041	China	Human clinical	2007	398	c1				t5463									blaZ		aph(2'')-Ia																		erm(B)										tet(L)
P23-13_HF-724402	SRR445042	China	Human clinical	2007	398	c1				t5463									blaZ		aph(2'')-Ia																		erm(B)										tet(L)
P23-14_SD4.1	SRR445076	China	Environment (Pig)	2008	398	c1				t011									blaZ		aph(2'')-Ia													lnu(A)					erm(B)				fexA						tet(L)
P3	GCA_028391485.1	Germany	Pig	2016	398	c6	EP5	Lpg		t011	yes		V			SaPIpig2		yes	blaZ																												tet(M)	tet(K)	tet(L)
P330	GCA_008763575.1	Australia	Human carriage	2015	398	c6	EP5	Lpg	Led	t011	yes		V			SaPIpig2		yes	blaZ																					erm(C)							tet(M)	tet(K)
P4	GCA_028392405.1	Germany	Pig	2016	398	c6	EP5	Lpg		t011	yes		V					yes	blaZ																												tet(M)	tet(K)
P5	GCA_028387155.1	Germany	Pig	2016	398	c6	EP5	Lpg		t011	yes		V			SaPIpig2		yes	blaZ																												tet(M)	tet(K)
P6	GCA_028392885.1	Germany	Pig	2016	398	c6	EP5	Leq		t011	yes	IV				SaPIpig2		yes	blaZ	aac(6')-aph(2'')			aadD						str													erm(T)					tet(M)		tet(L)
P9b	GCA_028392305.1	Germany	Pig	2016	398	c6	EP5	Lpg		t011	yes		V					yes	blaZ				aadD																erm(B)								tet(M)	tet(K)	tet(L)
PHE01	ERR1450615	UK	Horse	2009*	398	c6	EP5	Leq	LEe	t011	yes	IV				SaPIpig2		yes	blaZ	aac(6')-aph(2'')									str																		tet(M)
PHE02	ERR1450616	UK	Horse	2009*	398	c6	EP5	Leq	LEe	t011	yes	IV				SaPIpig2		yes	blaZ	aac(6')-aph(2'')									str																		tet(M)
PHE03	ERR1450617	UK	Horse	2014*	398	c6	EP5	Leq	LEe	t011	yes	IV				SaPIpig2		yes	blaZ	aac(6')-aph(2'')									str																		tet(M)
PHE1	SAMEA36333418	UK	Pork meat	2015	398	c6	EP5	Lpg		t011	yes		V				yes	yes	blaZ																												tet(M)	tet(K)
PHE4	SAMEA36335668	UK	Turkey meat	2015	398	c6	EP5	Lpg		t011	yes		V				yes	yes	blaZ																												tet(M)	tet(K)
PN243B0	GCF_002934925.1	South Africa	Pig	2016	398	c6	EP5			t011	yes		V			SaPIpig2		yes	blaZ																				erm(B)	erm(C)							tet(M)	tet(K)
PR7/08	SRR445231	Portugal	Environment (Pig)	2007	398	c6	EP5	Lpg	LEc	t011	yes		V			SaPIpig2		yes	blaZ										str		vga(A)																tet(M)	tet(K)
PR766	SAMN05339896	UK	Human carriage	2012	398	c2	SP			t571									blaZ																							erm(T)
PR768	SAMN05337450	UK	Human carriage	2012	398	c2	SP			t571									blaZ																							erm(T)
PTWeP5	GCA_008763525.1	Australia	Human carriage	2015	398					t034	yes		V				yes	yes	blaZ				aadD																	erm(C)							tet(M)	tet(K)	tet(L)
R1	GCA_019294755.1	China	Pork	2018	398	c1				unknown									blaZ		aph(2'')-Ia													lnu(A)															tet(L)
R1-T37-1-21	GCA_025722655.1	Japan	Pig	2019	398	c5	EP2			t034	yes	IV						yes	blaZ																												tet(M)
R1-T37-4-24	GCA_025722675.1	Japan	Pig	2019	398	c5	EP2			t034	yes	IV						yes	blaZ																												tet(M)
R10	GCA_019294825.1	China	Pork	2017	398	c1				unknown									blaZ		aph(2'')-Ia																												tet(L)
R11	GCA_019294865.1	China	Pork	2018	398	c1				unknown									blaZ		aph(2'')-Ia													lnu(A)															tet(L)
R12	GCA_019295005.1	China	Pork	2018	398	c1				unknown									blaZ		aph(2'')-Ia													lnu(A)															tet(L)
R13	GCA_019294925.1	China	Pork	2017	398	c1				unknown									blaZ		aph(2'')-Ia													lnu(A)															tet(L)
R2	GCA_019294685.1	China	Pork	2017	398	c1				unknown									blaZ		aph(2'')-Ia													lnu(A)															tet(L)
R3383	SAMN11611374	China	Human clinical	1999	398	c3				t1456									blaZ		aph(2'')-Ia																		erm(B)									tet(K)
R4	GCA_019294655.1	China	Pork	2018	398	c3				unknown									blaZ															lnu(A)														tet(K)
R5	GCA_019294745.1	China	Pork	2018	398	c1				unknown									blaZ		aph(2'')-Ia																												tet(L)
R6	GCA_019294935.1	China	Pork	2017	398	c1				unknown									blaZ		aph(2'')-Ia																												tet(L)
R7	GCA_019294875.1	China	Pork	2018	398	c3				t011									blaZ		aph(2'')-Ia
R8	GCA_019294845.1	China	Pork	2017	398	c1				unknown									blaZ		aph(2'')-Ia																												tet(L)
R9	GCA_019294785.1	China	Pork	2018	398	c1				unknown									blaZ		aph(2'')-Ia																												tet(L)
Rd.3	GCA_000639755.1	Germany	Cattle	2008	398	c6	EP5	Leq	LEe	t011	yes	IV				SaPIpig2		yes	blaZ																												tet(M)
Rd.40	GCA_000639775.1	Germany	Cattle	2008	398	c6	EP5	Lpg		t011	yes		V				yes	yes	blaZ										str																		tet(M)	tet(K)
Rd.9	GCA_000639875.1	Germany	Cattle	2009	398	c6	EP5	Lpg		t011	yes		V			SaPIpig2		yes	blaZ	aac(6')-aph(2'')			aadD																			erm(T)					tet(M)	tet(K)	tet(L)
RH08000348-362-D11-2	SAMN08815298	UK	Human clinical	2014	398	c6	EP5	Leq	LEe	t011	yes	IV				SaPIpig2		yes	blaZ	aac(6')-aph(2'')									str																		tet(M)
RH08000350-363-E11-2	SAMN08815514	UK	Human clinical	2014	398	c6	EP5	Leq	LEe	t011	yes	IV				SaPIpig2		yes	blaZ	aac(6')-aph(2'')									str																		tet(M)
RH08000352-364-F11-2	SAMN08815240	UK	Human clinical	2014	398	c6	EP5	Leq	LEe	t011	yes	IV				SaPIpig2		yes	blaZ	aac(6')-aph(2'')									str																		tet(M)
RH11000042-258-D1-2	SAMN08815385	UK	Human clinical	2014	398	c6	EP5	Lpg		t011	yes		V				yes	yes	blaZ																												tet(M)	tet(K)
RH207	GCA_900252185.1	Denmark	Human	2014	398	c6	EP5	Lpg		t011	yes		V				yes	yes	blaZ																												tet(M)	tet(K)
RIVM_M025711	GCA_027696165.1	Netherlands	Human carriage	2014	398	c6	EP5	Leq	LEe	t011	yes	IV				SaPIpig2		yes	blaZ	aac(6')-aph(2'')																				erm(C)							tet(M)
RIVM_M026015	GCA_027696535.1	Netherlands	Human clinical	2014	398	c6	EP5	Lpg		t011	yes		V						blaZ																													tet(K)
RIVM_M026339	GCA_027677535.1	Netherlands	Human carriage	2014	398	c6	EP5	Leq		t011	yes	IV				SaPIpig2		yes	blaZ	aac(6')-aph(2'')																											tet(M)
RIVM_M026364	GCA_027696625.1	Netherlands	Human clinical	2014	398	c6	EP5	Leq		t011	yes	IV				SaPIpig2		yes	blaZ	aac(6')-aph(2'')																				erm(C)							tet(M)
RIVM_M026365	GCA_027666215.1	Netherlands	Human clinical	2014	398	c6	EP5	Leq		t011	yes	IV				SaPIpig2		yes	blaZ	aac(6')-aph(2'')																				erm(C)							tet(M)
RIVM_M026406	GCA_027696665.1	Netherlands	Human carriage	2014	398	c6	EP5	Leq		t011	yes	IV				SaPIpig2		yes	blaZ	aac(6')-aph(2'')																				erm(C)							tet(M)
RIVM_M026407	GCA_027696755.1	Netherlands	Human	2014	398	c6	EP5	Leq		t011	yes	IV				SaPIpig2		yes	blaZ	aac(6')-aph(2'')																											tet(M)
RIVM_M026435	GCA_027696735.1	Netherlands	Human carriage	2014	398	c6	EP5	Leq		t011	yes	IV				SaPIpig2		yes	blaZ	aac(6')-aph(2'')																				erm(C)							tet(M)
RIVM_M026436	GCA_027666265.1	Netherlands	Human clinical	2014	398	c6	EP5	Leq		t011	yes	IV				SaPIpig2		yes	blaZ	aac(6')-aph(2'')																				erm(C)							tet(M)
RIVM_M026453	GCA_027696845.1	Netherlands	Human	2014	398	c6	EP5	Lpg		t011	yes		V					yes	blaZ																												tet(M)	tet(K)
RIVM_M026520	GCA_027876445.1	Netherlands	Human carriage	2014	398	c6	EP5	Leq		t011	yes	IV				SaPIpig2		yes	blaZ	aac(6')-aph(2'')																				erm(C)							tet(M)
RIVM_M026535	GCA_027696945.1	Netherlands	Human carriage	2014	398	c6	EP5	Leq	LEf	t1451	yes	IV				SaPIpig2		yes	blaZ	aac(6')-aph(2'')																											tet(M)
RIVM_M026563	GCA_027696925.1	Netherlands	Human carriage	2014	398	c6	EP5	Leq		t011	yes	IV				SaPIpig2		yes	blaZ	aac(6')-aph(2'')																											tet(M)
RIVM_M026601	GCA_027876485.1	Netherlands	Human carriage	2014	398	c6	EP5	Leq		t011	yes	IV				SaPIpig2		yes	blaZ	aac(6')-aph(2'')																				erm(C)							tet(M)
RIVM_M026705	GCA_027679665.1	Netherlands	Human carriage	2014	398	c6	EP5	Leq		t011	yes	IV				SaPIpig2		yes	blaZ	aac(6')-aph(2'')																				erm(C)							tet(M)
RIVM_M026977	GCA_027876465.1	Netherlands	Human carriage	2014	398	c6	EP5	Lpg		t011	yes		V					yes	blaZ																												tet(M)	tet(K)
RIVM_M026983	GCA_027666465.1	Netherlands	Human clinical	2014	398	c6	EP5	Leq		t011	yes	IV				SaPIpig2		yes	blaZ				aadD																			erm(T)					tet(M)		tet(L)
RIVM_M027100	GCA_027697305.1	Netherlands	Human carriage	2014	398	c6	EP5	Leq		t011	yes	IV				SaPIpig2		yes	blaZ				aadD																			erm(T)					tet(M)		tet(L)
RIVM_M027148	GCA_027697265.1	Netherlands	Human	2014	398	c5	EP2			t108	yes		V					yes	blaZ						ant(9)-Ia													erm(A)									tet(M)	tet(K)
RIVM_M027174	GCA_027697425.1	Netherlands	Human carriage	2014	398	c5	EP2			t108	yes		V					yes	blaZ						ant(9)-Ia													erm(A)									tet(M)	tet(K)
RIVM_M027242	GCA_027876505.1	Netherlands	Human	2014	398	c6	EP5	Leq		t011	yes	IV				SaPIpig2		yes	blaZ				aadD																			erm(T)					tet(M)		tet(L)
RIVM_M027251	GCA_027876545.1	Netherlands	Human carriage	2014	398	c6	EP5	Lpg		t011	yes		V			SaPIpig2		yes	blaZ															lnu(A)													tet(M)	tet(K)
RIVM_M027841	GCA_027700785.1	Netherlands	Human clinical	2014	398	c6	EP5	Lpg		t011	yes		V					yes	blaZ				aadD																erm(B)								tet(M)	tet(K)	tet(L)
RIVM_M028270	GCA_027700845.1	Netherlands	Human	2015	398	c6	EP5	Leq		t011	yes	IV				SaPIpig2		yes	blaZ	aac(6')-aph(2'')																											tet(M)
RIVM_M028947	GCA_027700985.1	Netherlands	Human carriage	2015	398	c6	EP5	Leq		t011	yes	IV				SaPIpig2		yes	blaZ	aac(6')-aph(2'')																											tet(M)
RIVM_M029584	GCA_027701185.1	Netherlands	Human	2015	398	c6	EP5	Lpg		t011	yes		V			SaPIpig2		yes	blaZ																												tet(M)	tet(K)
RIVM_M029913	GCA_027877765.1	Netherlands	Human	2015	398	c6	EP5	Leq		t011	yes	IV				SaPIpig2		yes	blaZ	aac(6')-aph(2'')																											tet(M)
RIVM_M030552	GCA_027670305.1	Netherlands	Human carriage	2015	398	c5	EP2			t108	yes		V					yes	blaZ										str											erm(C)							tet(M)	tet(K)
RIVM_M031283	GCA_027880625.1	Netherlands	Human carriage	2015	398	c6	EP5	Lpg		t011	yes		V					yes	blaZ																												tet(M)	tet(K)
RIVM_M031656	GCA_027880645.1	Netherlands	Human carriage	2015	398	c6	EP5	Leq	LEf	t011	yes	IV				SaPIpig2		yes	blaZ	aac(6')-aph(2'')									str																		tet(M)
RIVM_M031826	GCA_027880705.1	Netherlands	Human carriage	2015	398	c6	EP5	Lpg		t011	yes		V					yes	blaZ																												tet(M)	tet(K)
RIVM_M031862	GCA_027698435.1	Netherlands	Human carriage	2015	398	c6	EP5	Lpg		t011	yes		V					yes	blaZ																												tet(M)	tet(K)
RIVM_M032007	GCA_027698685.1	Netherlands	Human carriage	2015	398	c6	EP5	Lpg		t011	yes		V					yes	blaZ																												tet(M)	tet(K)
RIVM_M032034	GCA_027698735.1	Netherlands	Human	2015	398	c6	EP5	Lpg		t011	yes		V					yes	blaZ																												tet(M)	tet(K)
RIVM_M032336	GCA_027676285.1	Netherlands	Human clinical	2015	398	c6	EP5	Lpg		t011	yes		V					yes	blaZ																												tet(M)	tet(K)
RIVM_M032481	GCA_027686895.1	Netherlands	Human carriage	2015	398	c6	EP5	Lpg		t011	yes		V					yes	blaZ																												tet(M)	tet(K)
NM242	GCA_026962395.1	Martinique	Human carriage	2007	398	c2	SP			unknown																																erm(T)
NM243	GCA_026939045.1	Martinique	Human carriage	2007	398	c2	SP			t571																																erm(T)
[truncated: 1,130 more rows]
[truncated: 17 more columns]
